# Supplementary material for: Comprehensive machine learning models for predicting therapeutic targets in type 2 diabetes utilizing molecular and biochemical features in rats
Source: Front Endocrinol (Lausanne). 2024 May 24;15:1384984. doi: 10.3389/fendo.2024.1384984 (PMC11157016; doi:10.3389/fendo.2024.1384984)
Supplement: Supplementary file 4 [file Table_1.xlsx]

## Sheet: GSE20966 
ID	adj.P.Val	P.Value	t	B	logFC	Gene.symbol	Gene.title
Hs2.434366.1.S1_3p_at	0.00226	3.7e-08	-8.04749	8.3955	-1.61887	MDFIC	MyoD family inhibitor domain containing
g3426297_3p_s_at	0.00256	8.39e-08	-7.67156	7.80464	-1.17182	MDFIC	MyoD family inhibitor domain containing
g13528881_3p_a_at	0.00415	2.04e-07	-7.27116	6.88649	-0.936283	FXYD3	FXYD domain containing ion transport regulator 3
g7019482_3p_s_at	0.00439	3.6e-07	-7.02117	6.43115	-3.19955	PCOLCE2	procollagen C-endopeptidase enhancer 2
4809630C_3p_s_at	0.00439	3.31e-07	7.05889	6.36647	1.64233	WNT6	Wnt family member 6
Hs.301342.0.S1_3p_at	0.00676	6.65e-07	-6.75452	5.91184	-1.07338	EFHD2	EF-hand domain family member D2
g4557850_3p_at	0.00997	1.17e-06	6.51246	5.40406	1.8595	SLC2A2	solute carrier family 2 member 2
g5454007_3p_at	0.00997	1.38e-06	-6.44275	5.24957	-1.60546
Hs.158291.1.S1_3p_a_at	0.00997	1.64e-06	6.37036	5.07204	0.811813	CHD5	chromodomain helicase DNA binding protein 5
Hs.24340.0.S1_3p_at	0.00997	1.58e-06	6.38506	5.02414	1.27026	ACAP2	ArfGAP with coiled-coil, ankyrin repeat and PH domains 2
g13375743_3p_at	0.01197	2.36e-06	6.21623	4.7591	1.08566	GALNT14	polypeptide N-acetylgalactosaminyltransferase 14
Hs.148558.0.A1_3p_at	0.01091	1.97e-06	6.29197	4.69291	0.962325
g183115_3p_a_at	0.01237	2.84e-06	6.13797	4.61381	1.14307	IGFBP3	insulin like growth factor binding protein 3
g9665246_3p_at	0.01237	2.75e-06	-6.15205	4.61331	-3.12414	SERPINA3	serpin family A member 3
g4758951_3p_a_at	0.01278	3.36e-06	6.06848	4.5843	0.543815	PPP2CB	protein phosphatase 2 catalytic subunit beta
g5031668_3p_at	0.01278	3.16e-06	6.09297	4.50788	1.33805	CDK2AP2	cyclin dependent kinase 2 associated protein 2
Hs.42733.1.S1_3p_a_at	0.01317	3.67e-06	-6.03088	4.37403	-1.0473	LAMTOR4	late endosomal/lysosomal adaptor, MAPK and MTOR activator 4
Hs.302689.1.S1_3p_at	0.01444	4.32e-06	-5.96368	4.2412	-0.963293	NEFL	neurofilament, light polypeptide
238457_3p_at	0.01444	4.5e-06	5.94619	4.21342	0.813984	DGKE	diacylglycerol kinase epsilon
Hs.26216.0.S1_3p_at	0.01451	5.42e-06	5.86928	4.04372	1.42857	TMEM37	transmembrane protein 37
Hs.238679.0.S2_3p_a_at	0.01451	5.95e-06	5.8309	4.04008	0.438673	RRAGD	Ras related GTP binding D
Hs.301463.1.S2_3p_at	0.01451	5.48e-06	-5.86517	3.99809	-0.599152	ZNF688	zinc finger protein 688
g13540003_3p_s_at	0.01451	5.83e-06	-5.83897	3.97591	-1.10872	TMPRSS2	transmembrane protease, serine 2
g7662269_3p_at	0.01451	5.82e-06	-5.83991	3.96576	-1.55824	SV2B	synaptic vesicle glycoprotein 2B
g7706660_3p_x_at	0.01532	6.68e-06	5.78324	3.84468	1.61275	PLA1A	phospholipase A1 member A
Hs2.116180.1.A1_3p_at	0.01532	6.79e-06	5.77656	3.81845	1.05639	LINC00535	long intergenic non-protein coding RNA 535
Hs.191144.0.A1_3p_at	0.02068	9.5e-06	-5.63855	3.50543	-0.782376
Hs.1501.0.S1_3p_at	0.02206	1.1e-05	-5.57778	3.4417	-0.570051	SDC2	syndecan 2
Hs.154679.0.S3_3p_at	0.02206	1.08e-05	-5.58717	3.41427	-1.55974	SYT1	synaptotagmin 1
g4505488_3p_at	0.0222	1.17e-05	5.55481	3.3972	0.649252	ODC1	ornithine decarboxylase 1
Hs.121417.0.A1_3p_at	0.01451	5.26e-06	5.88212	3.3951	1.34206	ZNF610	zinc finger protein 610
Hs.71746.0.S2_3p_at	0.02206	1.12e-05	-5.57041	3.38975	-0.982828	NPEPL1	aminopeptidase-like 1
Hs.253495.0.S1_3p_at	0.02422	1.31e-05	-5.50679	3.23672	-0.95691	SFTPD	surfactant protein D
g5803128_3p_at	0.02434	1.39e-05	5.48182	3.2042	0.752293	PPP1R1A	protein phosphatase 1 regulatory inhibitor subunit 1A
Hs.113916.2.S1_3p_a_at	0.02434	1.43e-05	-5.47243	3.17506	-0.58933	CXCR5	C-X-C motif chemokine receptor 5
Hs2.344235.1.S1_3p_at	0.02434	1.44e-05	5.46931	3.15768	0.536057
g4502094_3p_s_at	0.02723	1.67e-05	-5.40737	3.00224	-1.98055	ANPEP	alanyl aminopeptidase, membrane
g5764554_3p_at	0.02723	1.82e-05	-5.37325	2.98773	-2.40197	REG1A	regenerating family member 1 alpha
Hs.26017.0.A1_3p_at	0.02723	1.77e-05	5.38509	2.97782	0.527523
g13543331_3p_at	0.02723	1.85e-05	-5.36694	2.94079	-0.729576	ANXA9	annexin A9
Hs.71912.0.A1_3p_at	0.02723	1.9e-05	5.35683	2.91785	0.802418	LOC100130051	uncharacterized LOC100130051
g4557688_3p_a_at	0.02723	1.92e-05	-5.35146	2.89792	-1.78127	KCNQ1	potassium voltage-gated channel subfamily Q member 1
g7661731_3p_at	0.02723	1.86e-05	5.36345	2.87947	0.439413	COA3	cytochrome c oxidase assembly factor 3
Hs.75607.1.A1_3p_at	0.02874	2.17e-05	-5.30226	2.79394	-0.943827	MARCKS	myristoylated alanine rich protein kinase C substrate
Hs.278503.1.A1_3p_s_at	0.02884	2.26e-05	-5.28488	2.78356	-1.52713	DKK3	dickkopf WNT signaling pathway inhibitor 3
Hs.56406.0.A1_3p_at	0.02874	2.17e-05	-5.30274	2.78167	-0.691826	GUSBP1///GUSBP4	glucuronidase, beta pseudogene 1///glucuronidase, beta pseudogene 4
214164_3p_x_at	0.02884	2.27e-05	-5.28355	2.73565	-1.60131	CA12	carbonic anhydrase 12
Hs.10336.0.A1_3p_at	0.03275	2.74e-05	-5.20763	2.57738	-1.24092
g13443013_3p_a_at	0.03275	2.74e-05	5.20779	2.57659	1.24979	ASB9	ankyrin repeat and SOCS box containing 9
Hs.124024.0.S2_3p_at	0.03275	2.71e-05	-5.21262	2.54702	-1.75381	DTX1	deltex E3 ubiquitin ligase 1
Hs.250655.0.S1_3p_x_at	0.0328	2.8e-05	-5.19861	2.53134	-0.509334	PTMA	prothymosin, alpha
Hs.170278.0.A1_3p_at	0.0328	2.88e-05	5.1881	2.52635	0.797316
g13376030_3p_at	0.0328	2.96e-05	-5.17589	2.51165	-0.812298	MICALL2	MICAL like 2
g4557544_3p_a_at	0.0328	3.03e-05	5.16714	2.46487	1.16143	EDN3	endothelin 3
Hs.76722.2.S1_3p_at	0.0328	3.13e-05	-5.15435	2.46181	-1.98808
g4505638_3p_a_at	0.0328	3.15e-05	-5.15098	2.45719	-2.24227	PCK1	phosphoenolpyruvate carboxykinase 1
Hs2.355133.2.A1_3p_at	0.0328	3.18e-05	5.14815	2.44537	1.03987
Hs.274457.0.S1_3p_at	0.0328	3.17e-05	-5.14904	2.43831	-1.17177	LMBRD2	LMBR1 domain containing 2
Hs2.138760.1.S1_3p_at	0.03315	3.32e-05	5.13047	2.36924	0.794538
g4505646_3p_s_at	0.03315	3.28e-05	-5.1352	2.34351	-0.408917	PCSK2	proprotein convertase subtilisin/kexin type 2
Hs.78605.0.S1_3p_a_at	0.03548	3.66e-05	-5.09082	2.33633	-0.594395	SUMF2	sulfatase modifying factor 2
g5032234_3p_at	0.03572	3.81e-05	5.07473	2.29573	0.719395	RCAN2	regulator of calcineurin 2
g433719_3p_a_at	0.03572	3.8e-05	5.07578	2.28094	1.0227	RASGRF1	Ras protein specific guanine nucleotide releasing factor 1
202649_3p_x_at	0.03548	3.67e-05	-5.09004	2.2799	-0.489547	RPS19	ribosomal protein S19
g13325117_3p_a_at	0.03603	3.9e-05	-5.0651	2.24879	-1.05702	CD44	CD44 molecule (Indian blood group)
g2078328_3p_a_at	0.03764	4.14e-05	5.04149	2.21727	0.67116	HADH	hydroxyacyl-CoA dehydrogenase
Hs.83427.0.A1_3p_at	0.03846	4.54e-05	5.00427	2.12069	0.514537
Hs.287571.0.S1_3p_at	0.03846	4.54e-05	-5.00398	2.09246	-0.724045
Hs2.407086.1.S1_3p_at	0.02738	1.98e-05	5.33987	2.08468	1.01164	ZKSCAN3	zinc finger with KRAB and SCAN domains 3
g4503378_3p_a_at	0.03846	4.82e-05	-4.9803	2.06753	-1.26551	DPYSL3	dihydropyrimidinase like 3
g1777754_3p_a_at	0.03846	4.76e-05	-4.98531	2.05013	-0.589853	PTP4A1	protein tyrosine phosphatase type IVA, member 1
Hs.66187.0.S1_3p_at	0.03846	4.91e-05	-4.97224	2.04615	-1.45919	ADD2	adducin 2
Hs.22437.0.S1_3p_at	0.03846	5.01e-05	4.96452	2.04469	0.743049	ZNF697	zinc finger protein 697
g11038623_3p_s_at	0.03846	5.07e-05	4.95969	2.01266	1.1058	PHC1P1///PHC1	polyhomeotic homolog 1 pseudogene 1///polyhomeotic homolog 1
Hs.23954.0.S2_3p_s_at	0.03846	5.09e-05	-4.95815	2.01104	-0.622087	LOC100132535///CERCAM	hypothetical LOC100132535///cerebral endothelial cell adhesion molecule
Hs.199250.0.A2_3p_a_at	0.03846	5.11e-05	4.95656	1.99286	0.575811	CLCN4	chloride voltage-gated channel 4
1568609_3p_s_at	0.03857	5.25e-05	-4.94556	1.97866	-0.599112	LINC00623///LINC01138///LINC00869	long intergenic non-protein coding RNA 623///long intergenic non-protein coding RNA 1138///long intergenic non-protein coding RNA 869
Hs.6147.0.S1_3p_at	0.03919	5.51e-05	-4.92656	1.93524	-0.698315	TNS2	tensin 2
200772_3p_x_at	0.03919	5.53e-05	-4.92488	1.91553	-0.523755	PTMA	prothymosin, alpha
g180549_3p_at	0.04055	5.84e-05	-4.90313	1.89081	-1.1644	SERPINA5	serpin family A member 5
g4505020_3p_at	0.03846	5.06e-05	-4.96057	1.8728	-0.399773	LRPAP1	LDL receptor related protein associated protein 1
g4503430_3p_s_at	0.04055	5.99e-05	4.89299	1.87155	0.859795	DYSF	dysferlin
g4506802_3p_s_at	0.04055	5.94e-05	-4.89648	1.87003	-0.918258	CLEC11A	C-type lectin domain family 11 member A
g12053128_3p_at	0.04059	6.06e-05	-4.88813	1.86055	-0.772122	ADAMTS13	ADAM metallopeptidase with thrombospondin type 1 motif 13
Hs.288809.1.A1_3p_x_at	0.04186	6.32e-05	-4.87142	1.8199	-0.447239	BIVM	basic, immunoglobulin-like variable motif containing
Hs.46296.1.S1_3p_at	0.04234	6.46e-05	-4.86245	1.79786	-2.02447	NHLH2	nescient helix-loop-helix 2
Hs.170348.0.A1_3p_at	0.04255	6.56e-05	4.85621	1.77366	0.875725
Hs.19699.3.A1_3p_at	0.04294	6.69e-05	4.8483	1.77118	0.741091	NPRL3	NPR3 like, GATOR1 complex subunit
Hs2.406990.1.A1_3p_at	0.03899	5.37e-05	-4.93645	1.72228	-0.747685	LINC01138	long intergenic non-protein coding RNA 1138
210358_3p_x_at	0.04852	7.73e-05	-4.79063	1.63967	-0.589955	GATA2	GATA binding protein 2
Hs.49344.1.A1_3p_at	0.04852	7.88e-05	4.78281	1.62293	0.827826	MCOLN3	mucolipin 3
Hs.112062.0.A1_3p_a_at	0.04852	7.84e-05	4.78496	1.62198	1.52307	RGPD2///RGPD1	RANBP2-like and GRIP domain containing 2///RANBP2-like and GRIP domain containing 1
g7705657_3p_x_at	0.03846	4.73e-05	4.98739	1.61486	1.0749
g5454147_3p_at	0.05032	8.34e-05	4.76021	1.5719	0.589314	UNC13B	unc-13 homolog B
Hs.134272.0.A1_3p_at	0.05045	8.52e-05	4.75133	1.55102	0.415357	PLEKHM1P1	pleckstrin homology and RUN domain containing M1 pseudogene 1
Hs.153445.0.S1_3p_at	0.03846	4.29e-05	5.02666	1.52099	1.73645	DCBLD2	discoidin, CUB and LCCL domain containing 2
g5931954_3p_a_at	0.05109	8.8e-05	-4.7386	1.5181	-0.507199	AMFR	autocrine motility factor receptor
231840_3p_x_at	0.03846	4.78e-05	4.98358	1.50111	1.01979	LYRM7	LYR motif containing 7
g9506640_3p_at	0.05198	9.13e-05	4.72408	1.49095	0.815022	FAM105A	family with sequence similarity 105 member A
g4502998_3p_at	0.05198	9.06e-05	-4.72697	1.47362	-1.72311	CPA2	carboxypeptidase A2
Hs.274578.0.S1_3p_at	0.05287	9.38e-05	4.71289	1.4603	1.35956	LOC101929550	uncharacterized LOC101929550
Hs.109494.2.A1_3p_a_at	0.05287	9.46e-05	-4.70977	1.45207	-0.581021	NENF	neudesin neurotrophic factor
g6912347_3p_at	0.05287	9.54e-05	4.70623	1.44725	1.01769	LPAR3	lysophosphatidic acid receptor 3
g11545794_3p_at	0.0529	9.63e-05	-4.70235	1.44023	-0.488008	SLC17A9	solute carrier family 17 member 9
Hs2.385644.1.S1_3p_at	0.04865	7.98e-05	4.77769	1.41382	0.755228	LOC105372953	uncharacterized LOC105372953
g180196_3p_s_at	0.05469	0.000101	-4.68214	1.36666	-0.839391	CD44	CD44 molecule (Indian blood group)
Hs.81915.1.A1_3p_at	0.05063	8.64e-05	-4.74604	1.3631	-1.38361	RPS19BP1	ribosomal protein S19 binding protein 1
g4557378_3p_at	0.05659	0.000108	-4.65779	1.33718	-1.03733	SERPING1	serpin family G member 1
Hs.201064.0.A1_3p_at	0.03856	5.19e-05	-4.95058	1.33493	-1.02511	HNRNPD	heterogeneous nuclear ribonucleoprotein D
Hs.37054.0.S2_3p_at	0.05659	0.000108	-4.65797	1.33484	-0.979802	EFNA3	ephrin A3
Hs.25527.0.A1_3p_s_at	0.05693	0.00011	-4.64853	1.27133	-0.977915	TJP3	tight junction protein 3
g13129055_3p_s_at	0.05872	0.000116	-4.62668	1.26705	-0.506483	DDX54	DEAD-box helicase 54
229860_3p_x_at	0.05872	0.000117	-4.62295	1.25301	-0.509019	C4orf48	chromosome 4 open reading frame 48
Hs.261828.1.S2_3p_x_at	0.05872	0.000118	-4.62031	1.25223	-0.867639	MKNK2	MAP kinase interacting serine/threonine kinase 2
Hs.24989.1.A1_3p_at	0.05872	0.000119	4.6163	1.24372	0.602186	ZFYVE19	zinc finger FYVE-type containing 19
g186916_3p_a_at	0.05872	0.000119	-4.61638	1.24362	-0.462657	LAMC1	laminin subunit gamma 1
Hs.79150.1.A1_3p_at	0.05872	0.000116	4.62657	1.23961	0.66824	CCT4	chaperonin containing TCP1 subunit 4
Hs.8236.0.A1_3p_at	0.05881	0.000122	-4.60853	1.22604	-0.594675	NPNT	nephronectin
Hs2.352633.1.S2_3p_a_at	0.05881	0.000122	4.60706	1.22173	0.948284	KCNG3	potassium voltage-gated channel modifier subfamily G member 3
Hs.6083.0.S1_3p_at	0.05881	0.000123	-4.6061	1.2192	-1.16512
Hs2.420443.1.S1_3p_at	0.03846	4.47e-05	5.01024	1.21175	1.46533
Hs.46296.1.S1_3p_x_at	0.059	0.000125	-4.59861	1.20136	-1.54996	NHLH2	nescient helix-loop-helix 2
g4505846_3p_s_at	0.05469	0.000101	-4.6819	1.19986	-1.11478	PLA2G1B	phospholipase A2 group IB
Hs.21326.0.A1_3p_at	0.06011	0.000128	4.58717	1.17475	0.748322	PPM1E	protein phosphatase, Mg2+/Mn2+ dependent 1E
g5031626_3p_at	0.06011	0.000129	-4.58498	1.17113	-0.625088	CCR4	C-C motif chemokine receptor 4
g6677978_3p_at	0.05659	0.000107	-4.66001	1.16022	-0.949593	SIX6	SIX homeobox 6
Hs2.314110.1.S1_3p_s_at	0.0613	0.000133	-4.57253	1.14148	-1.19809	TEX26-AS1	TEX26 antisense RNA 1
g4103601_3p_at	0.0613	0.000135	-4.56807	1.13048	-0.682641	TIMM44	translocase of inner mitochondrial membrane 44
Hs2.171455.1.S1_3p_s_at	0.06149	0.000136	4.56386	1.11946	0.784543	ERICH5	glutamate rich 5
Hs.306512.0.S1_3p_at	0.04627	7.29e-05	4.81417	1.0967	2.55875	CHL1	cell adhesion molecule L1 like
Hs.306406.0.S1_3p_at	0.06396	0.000145	-4.53936	1.06721	-1.10101
g4757835_3p_at	0.06447	0.000147	-4.53326	1.05396	-0.597442	BAP1	BRCA1 associated protein 1
Hs.49344.1.A1_3p_x_at	0.06764	0.000156	4.51026	1.00146	0.926915	MCOLN3	mucolipin 3
Hs.133300.0.A1_3p_x_at	0.0613	0.000134	4.57066	0.9957	0.808171
g10835247_3p_at	0.06334	0.000142	-4.54614	0.9933	-1.89932	REG1B	regenerating family member 1 beta
208315_3p_x_at	0.06764	0.000159	-4.50149	0.9817	-0.543763	TRAF3	TNF receptor associated factor 3
224794_3p_s_at	0.06764	0.00016	-4.50043	0.97921	-0.389596	CERCAM	cerebral endothelial cell adhesion molecule
g4507024_3p_at	0.06764	0.000162	-4.49448	0.96432	-1.20646	SLC4A4	solute carrier family 4 member 4
g5802987_3p_a_at	0.06809	0.000166	-4.48534	0.94342	-0.641591	BTG2	BTG anti-proliferation factor 2
Hs.209100.0.S1_3p_at	0.06809	0.000166	-4.48367	0.93847	-0.62576	CCDC69	coiled-coil domain containing 69
g11496987_3p_a_at	0.06899	0.00017	-4.47539	0.92204	-1.09441	RENBP	renin binding protein
g2959555_3p_a_at	0.06899	0.000171	-4.47308	0.9142	-0.89123	HMMR	hyaluronan mediated motility receptor
Hs.66521.0.S1_3p_a_at	0.07224	0.000182	-4.44748	0.85795	-0.865424	ATXN3	ataxin 3
Hs.79691.2.S1_3p_a_at	0.0727	0.000185	-4.44171	0.84447	-0.992513	PDLIM4	PDZ and LIM domain 4
g4885512_3p_at	0.07341	0.000188	-4.43524	0.8306	-0.992391	NEFM	neurofilament, medium polypeptide
Hs.248205.0.S1_3p_at	0.04055	5.91e-05	4.89817	0.8293	1.32358
Hs.795.0.A1_3p_a_at	0.07366	0.00019	-4.43123	0.82162	-0.817273	HIST2H2AA4///HIST2H2AA3	histone cluster 2, H2aa4///histone cluster 2, H2aa3
Hs.99597.0.A1_3p_at	0.06764	0.000162	-4.49508	0.81593	-1.02985	WNT3	Wnt family member 3
g3643189_3p_at	0.06764	0.000161	4.4972	0.81294	0.374057	ABCC8	ATP binding cassette subfamily C member 8
211838_3p_x_at	0.07366	0.000191	4.42883	0.80831	0.818959	PCDHA5	protocadherin alpha 5
Hs.96849.0.S1_3p_at	0.06334	0.000142	-4.54785	0.77121	-2.07245
Hs2.34956.2.S1_3p_s_at	0.07048	0.000176	-4.46194	0.7524	-0.994326	PTBP2	polypyrimidine tract binding protein 2
Hs2.437131.1.S1_3p_at	0.07486	0.000205	-4.40037	0.75063	-0.540486	UBE2CP4	ubiquitin conjugating enzyme E2 C pseudogene 4
g4506190_3p_s_at	0.07486	0.000206	-4.39852	0.74658	-0.984439	PSMB10///CTRL	proteasome subunit beta 10///chymotrypsin like
Hs.293854.0.A1_3p_at	0.07486	0.000207	4.39742	0.74388	0.843455	GLIS3	GLIS family zinc finger 3
g4506052_3p_at	0.07486	0.000206	-4.39826	0.74339	-0.813247	PRIM2	primase (DNA) subunit 2
71933_3p_at	0.07486	0.000208	-4.39544	0.73937	-0.607268	WNT6	Wnt family member 6
Hs.301827.0.S1_3p_x_at	0.07492	0.000209	4.39278	0.73403	0.551412
g13259505_3p_a_at	0.07486	0.000207	4.39716	0.7255	2.3154	ESM1	endothelial cell specific molecule 1
Hs.14894.0.S1_3p_s_at	0.07545	0.000212	-4.3876	0.72241	-0.474746	TGOLN2	trans-golgi network protein 2
g180923_3p_s_at	0.07546	0.000213	4.38521	0.71702	1.6905	CTGF	connective tissue growth factor
Hs.72222.1.S1_3p_a_at	0.07593	0.000219	4.37487	0.69352	0.667751	FER1L4	fer-1 like family member 4, pseudogene
g10190711_3p_at	0.07479	0.000196	-4.4187	0.69217	-1.55259	S100A14	S100 calcium binding protein A14
Hs2.407306.1.A1_3p_x_at	0.07479	0.000196	-4.41769	0.68864	-1.10119	WHAMMP2	WAS protein homolog associated with actin, golgi membranes and microtubules pseudogene 2
Hs.135259.0.S1_3p_at	0.07593	0.00022	-4.37279	0.68817	-0.506567	ANKRD54	ankyrin repeat domain 54
g6857798_3p_a_at	0.07486	0.000206	4.39785	0.67587	0.450033	PGRMC1	progesterone receptor membrane component 1
Hs.306449.0.S1_3p_at	0.07586	0.000215	-4.3808	0.6758	-1.08234
Hs2.352218.1.S1_3p_at	0.07486	0.000198	4.41393	0.67296	0.577826	OXGR1	oxoglutarate receptor 1
Hs.23796.0.S2_3p_at	0.07593	0.000224	-4.36447	0.66948	-0.52215
g4809273_3p_at	0.07486	0.000208	4.39546	0.66766	0.369444	ANXA5	annexin A5
Hs2.382123.1.S1_3p_at	0.07593	0.000225	4.36255	0.66467	0.693581	LOC101928778	uncharacterized LOC101928778
g7661789_3p_a_at	0.07593	0.000226	4.36061	0.66085	0.77034	CCDC59	coiled-coil domain containing 59
Hs.274370.2.S1_3p_at	0.07593	0.000227	-4.36015	0.65906	-0.703771	OSBPL7	oxysterol binding protein like 7
Hs.31549.1.S1_3p_at	0.07593	0.000223	-4.36669	0.64718	-0.795363	ARHGAP23	Rho GTPase activating protein 23
Hs2.376569.1.S2_3p_s_at	0.0768	0.000231	4.35342	0.6449	1.05962	ANKRD23	ankyrin repeat domain 23
g7662355_3p_a_at	0.07735	0.000234	4.34693	0.6287	0.719541	RHOBTB3	Rho related BTB domain containing 3
Hs.283322.1.A1_3p_s_at	0.07735	0.000236	4.34405	0.62326	0.513046	HIKESHI	Hikeshi, heat shock protein nuclear import factor
1553579_3p_a_at	0.07735	0.000235	4.34509	0.61202	0.586459	SPAG11B	sperm associated antigen 11B
g4507234_3p_a_at	0.07924	0.000251	-4.32012	0.56935	-0.376721	SOCS3	suppressor of cytokine signaling 3
g13129133_3p_at	0.07924	0.000251	4.3191	0.56713	0.767785	C1orf116	chromosome 1 open reading frame 116
Hs.226666.0.A1_3p_at	0.07924	0.000252	4.31798	0.56285	0.680914	TTPAL	alpha tocopherol transfer protein like
Hs.193876.0.S1_3p_at	0.05693	0.000109	-4.65128	0.56139	-1.09761
Hs.258217.0.A1_3p_at	0.07924	0.000259	4.30654	0.53725	0.557973	PML	promyelocytic leukemia
Hs2.335815.1.S1_3p_s_at	0.07924	0.000259	4.30638	0.52999	0.871052	RASGEF1B	RasGEF domain family member 1B
Hs.322844.0.S1_3p_x_at	0.07924	0.000261	-4.30326	0.52556	-0.826546	PLXNA1	plexin A1
g7657256_3p_a_at	0.07924	0.000259	4.30661	0.52345	0.534035	TOMM20	translocase of outer mitochondrial membrane 20
g13528761_3p_at	0.07924	0.00026	4.30549	0.51921	0.885259	TRNT1	tRNA nucleotidyl transferase 1
Hs.322844.0.S1_3p_at	0.07924	0.000265	-4.29795	0.51765	-0.889416	PLXNA1	plexin A1
Hs.177337.0.A1_3p_at	0.07924	0.000259	4.30712	0.50916	0.605412	PSMD7	proteasome 26S subunit, non-ATPase 7
Hs.166357.0.A1_3p_s_at	0.07924	0.000268	-4.29346	0.50758	-0.704871	PRODH2	proline dehydrogenase 2
Hs2.382825.1.S1_3p_at	0.06764	0.000162	4.49561	0.50564	1.12373
Hs2.375809.1.S1_3p_at	0.07924	0.000263	4.30027	0.50375	0.535142	LOC105370424	uncharacterized LOC105370424
Hs.132980.0.S1_3p_at	0.07924	0.00027	-4.29099	0.50227	-0.796705	TFB1M	transcription factor B1, mitochondrial
Hs.98517.0.A1_3p_at	0.07924	0.000272	-4.28711	0.49361	-0.631728
g9507202_3p_at	0.07924	0.000272	-4.28762	0.49351	-0.401829	TREM2	triggering receptor expressed on myeloid cells 2
Hs.124130.0.A1_3p_at	0.07924	0.000274	4.28489	0.48952	1.29893	PPP1R1A	protein phosphatase 1 regulatory inhibitor subunit 1A
Hs.4749.0.S1_3p_at	0.07924	0.000273	4.28553	0.48529	0.6373	SLC4A8	solute carrier family 4 member 8
232991_3p_at	0.07924	0.000244	-4.33081	0.47726	-1.05352
Hs.172471.4.S1_3p_at	0.07924	0.000278	4.27833	0.47449	0.651317
Hs.21422.0.A1_3p_at	0.07924	0.000277	-4.28054	0.47187	-1.30823
g8922851_3p_a_at	0.07947	0.000281	-4.2743	0.46586	-0.872578	FBXW7	F-box and WD repeat domain containing 7
g5454183_3p_a_at	0.07947	0.000282	-4.27341	0.46381	-0.562645	MAP3K12	mitogen-activated protein kinase kinase kinase 12
g5174386_3p_a_at	0.07924	0.000277	-4.28039	0.46253	-1.76332	PROM1	prominin 1
g7662107_3p_s_at	0.08073	0.000291	4.25978	0.43234	0.639242	ARHGEF9	Cdc42 guanine nucleotide exchange factor 9
Hs.134014.0.A1_3p_at	0.0817	0.000298	-4.25138	0.41016	-2.09862	LOC727770	putative uncharacterized protein FLJ00310-like
Hs.99766.0.S1_3p_at	0.07924	0.000277	-4.2799	0.40863	-0.532094	CD59	CD59 molecule
Hs.266774.0.S1_3p_at	0.0821	0.0003	4.24766	0.40335	0.91765	ABHD16B	abhydrolase domain containing 16B
g11055995_3p_at	0.08224	0.000302	-4.24517	0.3967	-0.571476	ALOXE3	arachidonate lipoxygenase 3
Hs.181301.1.S1_3p_at	0.08426	0.000316	-4.22792	0.35726	-0.548759	CTSS	cathepsin S
Hs.110103.1.S1_3p_at	0.08426	0.000316	-4.22725	0.35636	-0.820403	RRN3P1///RRN3P2///RRN3	RRN3 homolog, RNA polymerase I transcription factor pseudogene 1///RRN3 homolog, RNA polymerase I transcription factor pseudogene 2///RRN3 homolog, RNA polymerase I transcription factor
g4507178_3p_s_at	0.07924	0.000255	-4.31257	0.35384	-0.905766	SPINK1	serine peptidase inhibitor, Kazal type 1
Hs.225947.1.S1_3p_a_at	0.08426	0.000319	-4.22395	0.35097	-1.32872	NEU3	neuraminidase 3
4873354C_3p_s_at	0.08324	0.000307	-4.23856	0.34953	-0.36824	OGFOD3	2-oxoglutarate and iron dependent oxygenase domain containing 3
g6552335_3p_s_at	0.07956	0.000283	-4.27115	0.34171	-0.531637	PABPC4	poly(A) binding protein cytoplasmic 4
g2338421_3p_a_at	0.08426	0.000323	-4.218	0.33634	-0.906641	TNFRSF10C	TNF receptor superfamily member 10c
g4503134_3p_x_at	0.07924	0.000258	-4.3081	0.33281	-0.851577	CTRB1	chymotrypsinogen B1
g13027613_3p_at	0.08426	0.000322	-4.21988	0.33259	-0.515446	C11orf95	chromosome 11 open reading frame 95
Hs2.376585.1.S1_3p_at	0.08426	0.000315	4.22799	0.33178	1.32156
g9957753_3p_at	0.08426	0.000322	4.22002	0.32632	1.13751	TMEM27	transmembrane protein 27
Hs.211687.0.A1_3p_at	0.08426	0.000322	-4.21962	0.32515	-1.06902
g4503718_3p_s_at	0.08475	0.000328	-4.21225	0.32269	-0.951649	FHIT	fragile histidine triad
Hs.230980.0.A1_3p_at	0.08475	0.00033	4.20999	0.32092	1.29622
Hs.145488.0.S1_3p_at	0.08426	0.000323	-4.2185	0.32061	-1.00734
g6518912_3p_at	0.08475	0.000333	-4.20695	0.31208	-1.17695	SIRPA	signal regulatory protein alpha
Hs.59504.0.A1_3p_at	0.08475	0.000334	4.20539	0.30489	0.725976	SCAI	suppressor of cancer cell invasion
g8922990_3p_at	0.08475	0.000337	4.20185	0.30261	1.00388	MBNL3	muscleblind like splicing regulator 3
Hs.143022.0.A1_3p_at	0.08475	0.00034	-4.19855	0.29501	-0.435894
Hs.8068.2.A1_3p_at	0.08475	0.000339	-4.19957	0.29441	-0.697818	PBXIP1	PBX homeobox interacting protein 1
g12652858_3p_a_at	0.08475	0.000341	-4.19696	0.29087	-1.20836	ANXA4	annexin A4
Hs.33756.0.S1_3p_at	0.08464	0.000326	4.21447	0.28889	2.01312
Hs.36288.0.A1_3p_at	0.08475	0.000342	4.19562	0.28859	1.12726
1553970_3p_s_at	0.07924	0.000276	-4.28082	0.2846	-1.22978	CEL	carboxyl ester lipase
Hs.232630.0.A1_3p_at	0.05045	8.51e-05	4.7519	0.27926	1.88435
Hs.20573.0.A1_3p_at	0.08493	0.000347	-4.18995	0.27389	-0.974742
Hs.284187.0.S1_3p_at	0.08493	0.000347	4.19009	0.27049	0.668048	PRDM15	PR/SET domain 15
Hs.8982.0.A1_3p_a_at	0.08493	0.000346	-4.19081	0.25621	-0.763153	DOCK6	dedicator of cytokinesis 6
Hs.276718.0.A1_3p_at	0.08065	0.00029	-4.26201	0.25212	-1.20563
Hs.78909.0.S3_3p_at	0.08622	0.000356	-4.17912	0.24719	-0.781147	ZFP36L2	ZFP36 ring finger protein like 2
g4506146_3p_x_at	0.08162	0.000296	-4.25357	0.24702	-1.02493	PRSS2///PRSS1	protease, serine 2///protease, serine 1
Hs.133509.0.A1_3p_at	0.08637	0.000361	-4.17419	0.2375	-0.677682	ATP1A1-AS1	ATP1A1 antisense RNA 1
g4826967_3p_a_at	0.08662	0.000364	-4.17096	0.23097	-0.56731	KDM5A	lysine demethylase 5A
Hs.172711.0.A1_3p_at	0.08694	0.000367	-4.16791	0.22452	-0.712219
Hs.302180.0.S1_3p_x_at	0.08475	0.000336	-4.20296	0.21093	-1.22572	PRSS3P2///PRSS1	protease, serine 3 pseudogene 2///protease, serine 1
Hs.7446.1.S1_3p_a_at	0.0881	0.000376	4.15794	0.20357	0.682822	TRAF3IP2	TRAF3 interacting protein 2
Hs.92927.1.S1_3p_at	0.0881	0.000375	-4.15843	0.19906	-0.697426	ANKS1B	ankyrin repeat and sterile alpha motif domain containing 1B
Hs.49500.0.S1_3p_at	0.08838	0.000378	-4.15517	0.19622	-0.683181	SERINC2///SEL1L3	serine incorporator 2///SEL1L family member 3
Hs.303179.0.S1_3p_at	0.08845	0.00038	-4.15331	0.19121	-1.10436	NF2	neurofibromin 2
Hs.105411.0.S1_3p_at	0.0888	0.000387	-4.14645	0.17769	-0.693495	ZBTB20	zinc finger and BTB domain containing 20
g3152702_3p_at	0.0888	0.000386	-4.14764	0.17576	-0.789652	TSPAN5	tetraspanin 5
Hs.119140.1.S1_3p_x_at	0.0888	0.000389	-4.14366	0.17106	-0.446916	EIF5A	eukaryotic translation initiation factor 5A
Hs2.376466.2.S1_3p_at	0.0888	0.00039	-4.14263	0.16679	-1.30669	HMCN2	hemicentin 2
g10938012_3p_at	0.0893	0.000394	-4.13891	0.16071	-0.491937	E4F1	E4F transcription factor 1
Hs.138777.0.A1_3p_at	0.08637	0.00036	-4.17554	0.15498	-1.21476
Hs2.282797.1.S1_3p_at	0.0888	0.000389	-4.14427	0.1462	-0.767396
Hs.2316.0.S1_3p_a_at	0.08959	0.0004	-4.13317	0.14523	-1.38642	SOX9	SRY-box 9
Hs.78026.0.S1_3p_at	0.08959	0.000398	-4.13534	0.13697	-2.02872	KANK4	KN motif and ankyrin repeat domains 4
g5729886_3p_at	0.08978	0.000405	-4.1279	0.13639	-0.909985	IQGAP2	IQ motif containing GTPase activating protein 2
Hs.124511.0.A1_3p_at	0.08973	0.000403	4.12962	0.13412	0.498451
Hs.74602.1.S2_3p_at	0.09006	0.000408	-4.12523	0.12773	-0.804404	AQP1	aquaporin 1 (Colton blood group)
Hs2.434379.1.S1_3p_s_at	0.09047	0.000413	4.12049	0.11778	0.860023	LOC107105282	hypothetical LOC107105282
g4557554_3p_a_at	0.09071	0.000415	-4.11799	0.10792	-0.690428	ENG	endoglin
g7661845_3p_a_at	0.08973	0.000402	-4.131	0.10003	-1.03945	FOXP3	forkhead box P3
Hs.298262.1.S1_3p_x_at	0.08475	0.000338	-4.20007	0.09996	-0.406607	RPS19	ribosomal protein S19
g4506790_3p_a_at	0.09136	0.000421	-4.1127	0.09724	-0.743522	SATB1	SATB homeobox 1
g5031632_3p_x_at	0.09164	0.000425	-4.10826	0.09172	-0.624135	FARP1	FERM, ARH/RhoGEF and pleckstrin domain protein 1
Hs.102657.0.S1_3p_at	0.09164	0.000427	-4.10658	0.08714	-0.616951	PAIP2B	poly(A) binding protein interacting protein 2B
Hs.230980.0.A1_3p_x_at	0.09164	0.00043	4.10397	0.08323	1.37049
Hs.200737.0.A1_3p_at	0.07593	0.000221	-4.36947	0.08265	-1.376	LOC730184	uncharacterized LOC730184
Hs2.32699.1.S1_3p_x_at	0.09175	0.000433	-4.10159	0.07046	-0.799258	SLC39A5	solute carrier family 39 member 5
Hs.221750.0.A1_3p_at	0.059	0.000124	-4.60044	0.06285	-2.01727	NASP	nuclear autoantigenic sperm protein
Hs.135187.1.A1_3p_s_at	0.09204	0.000438	-4.09661	0.05958	-0.916196	UNC93B1	unc-93 homolog B1 (C. elegans)
g5360088_3p_at	0.07224	0.000183	-4.44683	0.05804	-1.10901	FAM153A	family with sequence similarity 153 member A
g4503872_3p_at	0.09204	0.000439	-4.09531	0.0574	-0.823223	GAD1	glutamate decarboxylase 1
g12642589_3p_s_at	0.09164	0.000428	-4.1061	0.0558	-0.533968	CASP2	caspase 2
Hs2.42696.1.S1_3p_s_at	0.09018	0.00041	4.12325	0.05244	1.1396
Hs.285243.0.S2_3p_at	0.09228	0.000442	-4.09286	0.04993	-0.607489	WWC2	WW and C2 domain containing 2
g4502770_3p_s_at	0.08585	0.000354	-4.18244	0.04654	-1.21393	CEL	carboxyl ester lipase
g5360209_3p_at	0.09246	0.000447	-4.08882	0.04627	-0.590126	NECTIN2	nectin cell adhesion molecule 2
g11037054_3p_at	0.09246	0.000448	-4.08766	0.04513	-0.800557	SPAG4	sperm associated antigen 4
Hs.301986.0.A1_3p_at	0.09246	0.00045	-4.08574	0.04056	-0.647582	LOC100129852	uncharacterized LOC100129852
g12654830_3p_x_at	0.09246	0.000452	4.08394	0.03678	0.796065	PGM3	phosphoglucomutase 3
Hs.306445.0.S1_3p_at	0.09246	0.000456	-4.0808	0.029	-0.96267
g4581009_3p_a_at	0.09164	0.000429	-4.10461	0.02742	-2.04841	RAD52	RAD52 homolog, DNA repair protein
g4502498_3p_at	0.09246	0.000458	-4.07899	0.02274	-1.61222	CH25H	cholesterol 25-hydroxylase
g12003979_3p_at	0.09246	0.000462	-4.07525	0.01622	-0.653623	SPNS1	sphingolipid transporter 1 (putative)
Hs.75893.3.S2_3p_at	0.09175	0.000435	4.09961	0.01548	0.488303	UBE2QL1	ubiquitin conjugating enzyme E2 Q family like 1
g4758373_3p_at	0.09246	0.000461	-4.076	0.01051	-0.374814	FHL3	four and a half LIM domains 3
g183361_3p_x_at	0.09246	0.000462	-4.07502	0.00998	-0.418418	CSF2RA	colony stimulating factor 2 receptor alpha subunit
Hs.167154.0.A1_3p_at	0.08637	0.000361	4.17368	0.00752	1.01083	FOXK2	forkhead box K2
g13376887_3p_a_at	0.09246	0.000466	-4.07148	0.00122	-0.675398	TMEM121	transmembrane protein 121
Hs.279953.1.S1_3p_at	0.09246	0.000465	-4.0723	-0.00204	-0.676264	EPN1	epsin 1
Hs.90037.0.A1_3p_at	0.09246	0.000458	-4.07842	-0.00361	-0.644477	PRKCG	protein kinase C gamma
Hs.193700.0.S1_3p_at	0.09246	0.000456	4.08014	-0.00755	0.405276	LIMS1	LIM zinc finger domain containing 1
Hs.87095.0.A1_3p_at	0.093	0.000475	4.0637	-0.01255	0.38177	SPCS2	signal peptidase complex subunit 2
g11863129_3p_a_at	0.093	0.000477	4.0627	-0.01372	1.032	PIGA	phosphatidylinositol glycan anchor biosynthesis class A
Hs.282076.0.S1_3p_at	0.093	0.000479	4.06087	-0.01539	0.80463	SHANK3	SH3 and multiple ankyrin repeat domains 3
Hs.148271.0.A1_3p_at	0.09246	0.000468	4.06987	-0.01577	0.749868
Hs2.375668.1.A1_3p_at	0.093	0.000474	4.06449	-0.02668	0.502846	TTLL5	tubulin tyrosine ligase like 5
Hs2.30909.1.S1_3p_s_at	0.07981	0.000285	4.26804	-0.03092	1.33426	KIAA0430	KIAA0430
Hs2.297938.1.S1_3p_at	0.07924	0.000245	4.32882	-0.03446	1.35413	NUB1	negative regulator of ubiquitin like proteins 1
Hs.284296.0.A3_3p_at	0.09349	0.000487	4.05369	-0.03455	0.650345	SURF4	surfeit 4
Hs.98992.0.A1_3p_at	0.09366	0.000493	4.04894	-0.03962	0.803413
203735_3p_x_at	0.09349	0.000491	-4.0509	-0.04598	-0.564591	PPFIBP1	PPFIA binding protein 1
Hs2.257807.1.S1_3p_at	0.08959	0.0004	4.13323	-0.04907	0.740973
Hs.271535.0.S1_3p_at	0.09407	0.000497	4.04595	-0.05006	0.38989	MED23	mediator complex subunit 23
g8400726_3p_s_at	0.09136	0.000421	-4.11229	-0.05425	-0.467077	RBP1	retinol binding protein 1
g4502858_3p_s_at	0.09448	0.000501	-4.04257	-0.05602	-0.964301	CKS2	CDC28 protein kinase regulatory subunit 2
Hs2.232341.1.S1_3p_s_at	0.09448	0.000502	-4.0417	-0.06538	-0.864131	NKX6-3	NK6 homeobox 3
Hs.248007.0.S1_3p_at	0.09349	0.000489	4.05205	-0.06989	0.751981	ACTBP9	actin, beta pseudogene 9
Hs.159585.0.A1_3p_at	0.08511	0.000349	-4.18747	-0.07034	-1.8736
Hs.20084.0.S1_3p_a_at	0.09524	0.000508	-4.03724	-0.07536	-0.438145	RXRA	retinoid X receptor alpha
Hs.14894.0.S1_3p_a_at	0.09529	0.000511	-4.03457	-0.07568	-0.443197	TGOLN2	trans-golgi network protein 2
g439712_3p_a_at	0.07924	0.000261	4.30367	-0.0816	1.53969	MASP1	mannan binding lectin serine peptidase 1
g7524347_3p_a_at	0.09581	0.000517	4.02984	-0.08277	2.06718	BNIP1	BCL2 interacting protein 1
g7662497_3p_x_at	0.09246	0.000469	-4.06939	-0.09255	-0.602668	TMEM176B	transmembrane protein 176B
Hs.291816.0.A1_3p_at	0.09581	0.000519	4.02871	-0.09579	0.666234	CR2	complement component 3d receptor 2
Hs.105216.0.S1_3p_at	0.08739	0.00037	-4.16428	-0.09875	-1.21062	FAM160B2	family with sequence similarity 160 member B2
Hs.35598.0.S1_3p_at	0.09621	0.000524	-4.02462	-0.10333	-0.726313
Hs.66035.0.A1_3p_at	0.09581	0.000517	4.02992	-0.10451	0.695156	KIAA2022	KIAA2022
g7706372_3p_at	0.09349	0.000489	4.0525	-0.1114	0.388716	ZFR	zinc finger RNA binding protein
g12698337_3p_a_at	0.09692	0.000535	-4.01646	-0.11243	-0.703225	MMP28	matrix metallopeptidase 28
Hs.161353.0.A1_3p_at	0.09689	0.000531	4.01904	-0.11328	0.968056
g5031798_3p_a_at	0.09692	0.000536	-4.01543	-0.11768	-0.883018	INPP5D	inositol polyphosphate-5-phosphatase D
Hs.295901.2.S1_3p_a_at	0.09349	0.000489	-4.05265	-0.12355	-0.545755
g4506144_3p_x_at	0.0888	0.00039	-4.14283	-0.14414	-0.57679	PRSS1	protease, serine 1
Hs.13298.0.A1_3p_at	0.09938	0.000554	4.00204	-0.15219	0.871997	LPGAT1	lysophosphatidylglycerol acyltransferase 1
Hs.180121.0.A1_3p_at	0.07924	0.000264	4.29997	-0.15833	1.34112	LOC730324///LOC441259///PMS2P12///PMS2///PMS2P5///PMS2P2///PMS2P1	similar to postmeiotic segregation increased 2-like 2///PMS1 homolog 2, mismatch repair system component pseudogene///PMS1 homolog 2, mismatch repair system component pseudogene 12///PMS1 homolog 2, mismatch repair system component///PMS1 homolog 2, mismatch repair system component pseudogene 5///PMS1 homolog 2, mismatch repair system component pseudogene 2///PMS1 homolog 2, mismatch repair syste…
Hs.153678.1.S1_3p_a_at	0.10001	0.00056	3.99832	-0.16308	0.615512	UBXN8	UBX domain protein 8
Hs.98947.0.A1_3p_at	0.09621	0.000524	-4.02485	-0.16567	-0.640293	PRSS37	protease, serine 37
Hs.78358.0.S1_3p_at	0.10102	0.000567	-3.9929	-0.17395	-1.02821	CDR2L	cerebellar degeneration related protein 2 like
g8922926_3p_at	0.10108	0.000571	-3.99021	-0.18247	-0.631663	TMEM74B	transmembrane protein 74B
g12407398_3p_s_at	0.10108	0.000577	-3.98616	-0.18704	-0.49059	TRIM8	tripartite motif containing 8
Hs.160711.0.A1_3p_at	0.10108	0.000577	3.98589	-0.18823	1.17614
Hs.185140.0.S1_3p_at	0.10184	0.000584	-3.98078	-0.19732	-1.28325	IPCEF1	interaction protein for cytohesin exchange factors 1
Hs.278888.0.A1_3p_at	0.09527	0.00051	-4.03588	-0.21531	-1.72849
Hs.306825.0.S1_3p_s_at	0.10359	0.000602	-3.96916	-0.21651	-0.772564	C12orf65	chromosome 12 open reading frame 65
g12654888_3p_a_at	0.10302	0.000595	-3.97365	-0.21941	-0.560097	CD55	CD55 molecule (Cromer blood group)
g11612675_3p_a_at	0.10317	0.000598	-3.97193	-0.22053	-1.17876	FXYD3	FXYD domain containing ion transport regulator 3
g995296_3p_a_at	0.09692	0.000537	-4.0145	-0.23222	-1.11654	IFNAR2	interferon alpha and beta receptor subunit 2
Hs.88134.0.A1_3p_at	0.10365	0.000604	3.96775	-0.23239	0.955367	ANKRD23	ankyrin repeat domain 23
g10864014_3p_a_at	0.09689	0.000531	4.01936	-0.23856	0.302728	SRPRB	SRP receptor beta subunit
Hs.280651.0.A1_3p_at	0.10421	0.000617	3.95912	-0.23887	0.59475
g7706138_3p_a_at	0.10297	0.000593	-3.97502	-0.2404	-0.407222	FAM53C	family with sequence similarity 53 member C
Hs.46453.1.S1_3p_a_at	0.10421	0.000617	-3.95924	-0.2513	-0.58463	GPR17	G protein-coupled receptor 17
Hs2.405938.1.S1_3p_at	0.10421	0.000619	3.9576	-0.25166	0.394636	TXLNG	taxilin gamma
Hs.177136.0.A1_3p_at	0.09349	0.000488	4.05338	-0.25394	1.19196	TNFSF8	tumor necrosis factor superfamily member 8
Hs2.122339.1.S1_3p_at	0.10421	0.000613	-3.96142	-0.25476	-0.723025	RELL1	RELT like 1
Hs.118174.2.A2_3p_a_at	0.10421	0.000621	3.95667	-0.25916	0.67274	TTC3	tetratricopeptide repeat domain 3
Hs.19523.0.S1_3p_s_at	0.1062	0.000642	-3.9433	-0.27365	-0.615301	C12orf65	chromosome 12 open reading frame 65
g4507426_3p_s_at	0.1062	0.000643	-3.94249	-0.27549	-0.951634	TEAD4	TEA domain transcription factor 4
g8922098_3p_at	0.1062	0.000636	3.94683	-0.27798	0.598886	EAF2	ELL associated factor 2
Hs.274552.0.S1_3p_s_at	0.1062	0.00064	3.9445	-0.2805	1.0345	CTB-12O2.1	uncharacterized LOC101927115
g13195461_3p_s_at	0.10108	0.000573	3.98884	-0.28484	0.435172	VIMP	VCP interacting membrane selenoprotein
Hs.296259.0.S1_3p_at	0.10465	0.000625	-3.95389	-0.294	-0.701585	PON3	paraoxonase 3
g8922203_3p_a_at	0.10672	0.000655	3.93509	-0.29683	0.512599	LIMS2	LIM zinc finger domain containing 2
Hs.151428.2.A1_3p_at	0.10672	0.000654	-3.93567	-0.30278	-0.63866	TRIM13	tripartite motif containing 13
g12656654_3p_at	0.10421	0.000618	-3.95838	-0.30912	-2.12747	CDH19	cadherin 19
Hs2.333744.1.S1_3p_at	0.10803	0.000665	3.92913	-0.31428	0.628692	LOC101928441	uncharacterized LOC101928441
Hs.101515.0.A1_3p_at	0.10808	0.00067	3.92591	-0.32565	0.666262	USP53	ubiquitin specific peptidase 53
1565821_3p_at	0.10841	0.000682	3.91848	-0.33021	0.844891
Hs.128739.0.A1_3p_at	0.10841	0.000683	3.91815	-0.33431	0.463461	SGSM1	small G protein signaling modulator 1
Hs.223241.1.A1_3p_x_at	0.093	0.000479	-4.06064	-0.33511	-0.343999	EEF1D	eukaryotic translation elongation factor 1 delta
g12804906_3p_a_at	0.10831	0.000675	-3.92301	-0.33578	-0.454819	MTX1	metaxin 1
202976_3p_s_at	0.10832	0.000679	3.92058	-0.33802	0.599004	RHOBTB3	Rho related BTB domain containing 3
Hs2.413489.1.S1_3p_s_at	0.10832	0.000677	-3.92163	-0.34867	-0.393369	RAC1	ras-related C3 botulinum toxin substrate 1 (rho family, small GTP binding protein Rac1)
g4503478_3p_x_at	0.09843	0.000547	-4.00709	-0.34881	-0.394065	EEF1D	eukaryotic translation elongation factor 1 delta
Hs.76847.1.A2_3p_a_at	0.10869	0.000687	-3.91586	-0.35219	-0.536623	GANAB	glucosidase II alpha subunit
Hs.64552.0.S2_3p_at	0.1064	0.000648	-3.93939	-0.35289	-0.989786	AJUBA	ajuba LIM protein
Hs2.270190.1.S1_3p_s_at	0.1093	0.000703	-3.90656	-0.35743	-0.60771	DLEU2	deleted in lymphocytic leukemia 2 (non-protein coding)
Hs.214410.0.S1_3p_at	0.10892	0.000697	-3.91003	-0.35789	-1.13945	LINC01296///DUXAP10///DUXAP8	long intergenic non-protein coding RNA 1296///double homeobox A pseudogene 10///double homeobox A pseudogene 8
Hs.27262.2.S1_3p_at	0.10869	0.000691	3.91335	-0.358	0.559606	ADCK2	aarF domain containing kinase 2
g8923083_3p_at	0.10951	0.000708	-3.90374	-0.36083	-1.30984	GIPC2	GIPC PDZ domain containing family member 2
Hs2.375974.1.A1_3p_at	0.09246	0.000467	4.07106	-0.3609	1.01869
Hs.20716.1.S1_3p_a_at	0.10831	0.000675	3.92273	-0.36161	0.490053	TIMM17A	translocase of inner mitochondrial membrane 17 homolog A (yeast)
Hs.261828.1.S2_3p_a_at	0.1064	0.000649	-3.93846	-0.36278	-0.585594	MKNK2	MAP kinase interacting serine/threonine kinase 2
g5174632_3p_at	0.10808	0.000667	3.92759	-0.3637	0.965697	PKDREJ	polycystin (PKD) family receptor for egg jelly
Hs.329686.0.A1_3p_x_at	0.10929	0.000701	-3.90764	-0.37154	-0.3483
g4505846_3p_at	0.09689	0.000533	-4.01818	-0.37392	-0.944801	PLA2G1B	phospholipase A2 group IB
Hs.289068.0.S3_3p_at	0.10951	0.000707	-3.90404	-0.37411	-0.47846	TCF4	transcription factor 4
Hs.111217.0.S1_3p_a_at	0.10966	0.000711	-3.90216	-0.37716	-0.485596	PLEKHG2	pleckstrin homology and RhoGEF domain containing G2
Hs.132892.0.S1_3p_at	0.11159	0.000727	3.89311	-0.3969	1.89226	PCDH20	protocadherin 20
Hs.306838.0.A1_3p_at	0.11108	0.000722	3.89597	-0.40223	0.684103	UBE3A	ubiquitin protein ligase E3A
Hs.324618.1.A2_3p_x_at	0.10403	0.000609	-3.96408	-0.41722	-0.911842	LOC646044///SSBP4	single stranded DNA binding protein 4 pseudogene///single stranded DNA binding protein 4
Hs.240443.0.S2_3p_at	0.11292	0.000741	-3.88521	-0.41952	-1.01555	NEAT1	nuclear paraspeckle assembly transcript 1 (non-protein coding)
Hs2.189192.1.S1_3p_s_at	0.11404	0.000759	-3.87552	-0.42302	-0.856382	TCTEX1D1	Tctex1 domain containing 1
Hs2.283099.2.S2_3p_s_at	0.11404	0.000763	3.87338	-0.43046	0.625649	KNL1	kinetochore scaffold 1
Hs.247802.0.S1_3p_at	0.07593	0.000224	4.36568	-0.43238	1.52915	H2BFXP///LOC644328	H2B histone family member X, pseudogene///similar to Histone H2B type F-M (H2B.s) (H2B/s)
220017_3p_x_at	0.1139	0.000751	3.87981	-0.43297	0.523667	CYP2C9	cytochrome P450 family 2 subfamily C member 9
Hs.263780.0.A1_3p_at	0.11404	0.000761	3.87474	-0.44165	0.652928
g8400726_3p_x_at	0.11292	0.000743	-3.88431	-0.44425	-0.467395	RBP1	retinol binding protein 1
g4507032_3p_at	0.11404	0.000763	-3.87334	-0.44872	-0.554239	SLC5A2	solute carrier family 5 member 2
Hs.181033.0.A1_3p_at	0.11469	0.000775	3.86713	-0.44912	0.616349	PIK3CB	phosphatidylinositol-4,5-bisphosphate 3-kinase catalytic subunit beta
Hs.42484.0.S1_3p_a_at	0.11464	0.000773	-3.86829	-0.44929	-0.436166	SLC25A36	solute carrier family 25 member 36
Hs.183037.0.A3_3p_at	0.10869	0.000689	3.91451	-0.45788	0.372742	PRKAR1A	protein kinase cAMP-dependent type I regulatory subunit alpha
Hs.14144.0.S3_3p_at	0.11527	0.000784	-3.86239	-0.46069	-0.604757	SMOC1	SPARC related modular calcium binding 1
Hs.102500.0.S2_3p_at	0.1148	0.000778	-3.86578	-0.46131	-1.64035	LPCAT2	lysophosphatidylcholine acyltransferase 2
Hs.234392.2.A1_3p_at	0.11551	0.000791	-3.85913	-0.46701	-0.625235
Hs.289007.0.S1_3p_at	0.11527	0.000785	-3.86201	-0.46702	-1.40095	COA1	cytochrome c oxidase assembly factor 1 homolog
Hs.288031.2.S1_3p_x_at	0.11551	0.000795	-3.85704	-0.47819	-1.69398	TMSB4XP6///TMSB4XP8///TMSB4XP2///TMSB4XP1///TMSB4X	thymosin beta 4, X-linked pseudogene 6///thymosin beta 4, X-linked pseudogene 8///thymosin beta 4, X-linked pseudogene 2///thymosin beta 4, X-linked pseudogene 1///thymosin beta 4, X-linked
Hs2.144549.1.S1_3p_at	0.1165	0.000805	-3.85211	-0.47851	-1.3025	KCNH8	potassium voltage-gated channel subfamily H member 8
g5032226_3p_s_at	0.11404	0.000757	-3.87673	-0.48023	-0.448705	NELFA	negative elongation factor complex member A
g1277202_3p_a_at	0.11527	0.000787	-3.8612	-0.4824	-0.534234	IDH2	isocitrate dehydrogenase (NADP(+)) 2, mitochondrial
Hs.66713.1.A1_3p_x_at	0.11726	0.000814	-3.84748	-0.48448	-0.411166	CCDC85B	coiled-coil domain containing 85B
Hs2.334661.1.S1_3p_s_at	0.11551	0.000796	-3.85652	-0.48694	-0.432217
1552946_3p_at	0.09175	0.000435	-4.0993	-0.48844	-1.15914	ZNF114	zinc finger protein 114
Hs.144830.0.A1_3p_at	0.11755	0.000826	3.84152	-0.4974	0.563427
Hs.82547.1.S1_3p_at	0.11726	0.000816	-3.84663	-0.49909	-1.40586	RARRES1	retinoic acid receptor responder 1
g11415037_3p_at	0.11433	0.000767	-3.87135	-0.50392	-0.968112	SLC22A3	solute carrier family 22 member 3
Hs.34054.0.A2_3p_at	0.11182	0.00073	3.89128	-0.5092	0.934421	FAM110B	family with sequence similarity 110 member B
g5901927_3p_a_at	0.11755	0.000837	3.83602	-0.51094	0.887331	CPSF6	cleavage and polyadenylation specific factor 6
Hs.165210.0.A1_3p_at	0.11755	0.000821	3.84386	-0.51514	0.594296	SMAD5	SMAD family member 5
g10954045_3p_a_at	0.11755	0.000835	3.83723	-0.51596	0.7702	OXR1	oxidation resistance 1
200042_at	0.11238	0.000736	3.88825	-0.51972	0.381715	RTCB	RNA 2',3'-cyclic phosphate and 5'-OH ligase
g4503732_3p_at	0.11755	0.00083	-3.83967	-0.52135	-0.824922	FOXF1	forkhead box F1
Hs.19058.0.A1_3p_at	0.10108	0.000575	-3.98739	-0.52786	-1.92916	FNTA	farnesyltransferase, CAAX box, alpha
g4557514_3p_at	0.11755	0.000856	-3.82693	-0.53891	-0.621667	DDB2	damage specific DNA binding protein 2
g9964286_3p_at	0.11755	0.000855	3.82778	-0.53932	0.436917	COMMD5	COMM domain containing 5
Hs.282588.0.S1_3p_s_at	0.11755	0.000848	-3.83087	-0.53974	-0.456816	ZNF302	zinc finger protein 302
Hs2.369771.1.A1_3p_x_at	0.11755	0.000846	-3.83208	-0.54005	-0.461272	GS1-24F4.2	uncharacterized LOC100652791
Hs.1915.2.A1_3p_at	0.11755	0.000857	3.82676	-0.54109	0.741318	FOLH1	folate hydrolase (prostate-specific membrane antigen) 1
g13540303_3p_s_at	0.11404	0.000759	3.87547	-0.54348	0.269032	DDX50	DEAD-box helicase 50
Hs.201767.0.A1_3p_at	0.11755	0.000851	-3.82947	-0.5468	-0.372328	SMYD2	SET and MYND domain containing 2
Hs.1526.2.S2_3p_a_at	0.11755	0.000822	3.84353	-0.54841	0.568309	ATP2A2	ATPase sarcoplasmic/endoplasmic reticulum Ca2+ transporting 2
Hs.42656.0.A1_3p_at	0.11435	0.000769	3.8703	-0.54878	0.735186	RAPH1	Ras association (RalGDS/AF-6) and pleckstrin homology domains 1
g5174608_3p_a_at	0.11755	0.000858	-3.82609	-0.55129	-0.500521	TNIP1	TNFAIP3 interacting protein 1
223001_3p_at	0.11693	0.00081	3.84965	-0.55421	0.643245	OSTC	oligosaccharyltransferase complex non-catalytic subunit
Hs.107812.2.S1_3p_a_at	0.11755	0.000866	-3.82235	-0.55434	-0.64123	ABTB1	ankyrin repeat and BTB domain containing 1
Hs.31939.1.A1_3p_at	0.11769	0.000872	3.81963	-0.5551	0.608633	MFNG	MFNG O-fucosylpeptide 3-beta-N-acetylglucosaminyltransferase
g5174652_3p_a_at	0.11755	0.000838	3.83577	-0.56264	0.448309	RNF6	ring finger protein 6
Hs.108979.0.A1_3p_s_at	0.11755	0.000868	-3.82173	-0.56416	-0.589129
Hs.283882.0.A1_3p_at	0.11769	0.000873	3.81934	-0.56984	0.382554
Hs.291816.0.A1_3p_x_at	0.11814	0.000881	3.81562	-0.57117	0.683507	CR2	complement component 3d receptor 2
g7706436_3p_s_at	0.11814	0.000886	-3.81334	-0.57182	-0.632133	MAN1B1	mannosidase alpha class 1B member 1
Hs.321247.0.S1_3p_x_at	0.11814	0.000886	-3.81347	-0.57379	-0.572526	CASP4	caspase 4
Hs.241520.0.S1_3p_at	0.11814	0.000881	-3.81535	-0.57477	-0.634112	ALYREF	Aly/REF export factor
g11612664_3p_a_at	0.11814	0.000885	-3.81382	-0.58064	-0.804242	FXYD5	FXYD domain containing ion transport regulator 5
Hs2.385486.1.S1_3p_at	0.11945	0.0009	-3.80714	-0.58718	-1.10289
Hs.154443.0.S2_3p_at	0.11829	0.000889	-3.81195	-0.5881	-0.445088	MCM4	minichromosome maintenance complex component 4
Hs.50699.0.A1_3p_at	0.11755	0.000846	3.83197	-0.59297	1.14629	LRRC28	leucine rich repeat containing 28
g13435376_3p_a_at	0.12024	0.000921	3.79751	-0.59487	0.482751	GMEB1	glucocorticoid modulatory element binding protein 1
Hs.283552.1.S1_3p_a_at	0.11951	0.000904	-3.80521	-0.59592	-1.73564	TMEM45B	transmembrane protein 45B
Hs2.375787.1.A1_3p_at	0.12024	0.000921	-3.79763	-0.59744	-0.428573	CWF19L2	CWF19-like 2, cell cycle control (S. pombe)
g6679624_3p_x_at	0.10365	0.000605	-3.96669	-0.59748	-0.66986	CELA3B	chymotrypsin like elastase family member 3B
Hs.110443.2.A1_3p_a_at	0.11993	0.000915	-3.80027	-0.59909	-0.770325	VWA1	von Willebrand factor A domain containing 1
g7706714_3p_a_at	0.11993	0.000915	3.80037	-0.59977	0.607771	SNX7	sorting nexin 7
Hs.9030.2.A1_3p_at	0.11985	0.000908	-3.80317	-0.60103	-0.508052	VGLL1	vestigial like family member 1
g5902809_3p_at	0.11951	0.000904	-3.80519	-0.60257	-0.408763	BMP1	bone morphogenetic protein 1
Hs2.351038.1.A1_3p_at	0.11993	0.000913	3.8011	-0.60555	0.401259
g4885520_3p_a_at	0.12028	0.000925	3.79603	-0.60745	0.515088	NNAT	neuronatin
Hs.296692.0.A1_3p_at	0.09246	0.000462	-4.07535	-0.60982	-1.51378
Hs.2953.1.S1_3p_at	0.12098	0.000933	-3.79245	-0.61828	-0.423734	RPS15A	ribosomal protein S15a
g7019544_3p_a_at	0.11755	0.000864	-3.82354	-0.62352	-0.536546	NENF	neudesin neurotrophic factor
Hs.231895.0.A1_3p_at	0.12185	0.000949	3.78559	-0.62504	0.979015
Hs.176430.0.A1_3p_at	0.12185	0.000956	3.78271	-0.62658	0.512846
Hs.268667.0.A1_3p_at	0.11755	0.000825	-3.84191	-0.62898	-1.18115
Hs.173094.0.S1_3p_at	0.12028	0.000925	3.79564	-0.63516	0.434899	TSPYL5	TSPY like 5
g11321627_3p_at	0.10631	0.000645	-3.94099	-0.63652	-0.846279	CTRC	chymotrypsin C
Hs.284153.0.A1_3p_a_at	0.12225	0.000965	-3.77878	-0.63981	-0.587484	FANCA	Fanconi anemia complementation group A
Hs.296754.0.S1_3p_at	0.12225	0.000975	3.7747	-0.64351	0.472732	PAPPA	pappalysin 1
g4826889_3p_at	0.12185	0.000947	3.78628	-0.6443	0.401532	PDCD1	programmed cell death 1
232034_3p_at	0.12225	0.000966	-3.77822	-0.64861	-0.871517	LINC00537	long intergenic non-protein coding RNA 537
Hs.315369.0.S1_3p_at	0.12185	0.000956	3.7827	-0.65049	0.887725	AQP4	aquaporin 4
Hs.288052.0.A1_3p_at	0.10102	0.000568	3.99196	-0.65356	1.2955
Hs.134272.0.A1_3p_x_at	0.12225	0.000961	3.78055	-0.65516	0.379843	PLEKHM1P1	pleckstrin homology and RUN domain containing M1 pseudogene 1
Hs.6750.0.S1_3p_s_at	0.12225	0.000974	3.77487	-0.65827	0.766291	GNG7	G protein subunit gamma 7
g4503110_3p_at	0.12258	0.000995	-3.76619	-0.66293	-0.676735	CST5	cystatin D
Hs2.374685.1.S1_3p_at	0.12251	0.000985	-3.77052	-0.66317	-0.750247	NDUFS4	NADH:ubiquinone oxidoreductase subunit S4
g881502_3p_a_at	0.12258	0.000995	3.76616	-0.66555	0.428493	SULT1A4///SULT1A3///SULT1A1///SULT1A2	sulfotransferase family 1A member 4///sulfotransferase family 1A member 3///sulfotransferase family 1A member 1///sulfotransferase family 1A member 2
g4557382_3p_at	0.12225	0.000972	-3.77567	-0.666	-0.807101	C2	complement component 2
Hs.127327.0.A1_3p_at	0.12281	0.001	-3.76399	-0.6682	-0.60194
g5921464_3p_at	0.12225	0.000975	-3.77469	-0.66851	-0.832292	CLDN10	claudin 10
g13183337_3p_at	0.12258	0.00099	-3.76828	-0.67121	-1.20709	CALN1	calneuron 1
g4502996_3p_x_at	0.10869	0.000692	-3.91294	-0.67491	-0.74015	CPA1	carboxypeptidase A1
Hs.12256.1.S2_3p_at	0.12258	0.000994	3.76696	-0.67727	0.528162
Hs.74566.0.S1_3p_a_at	0.12258	0.000991	-3.76818	-0.67816	-1.20633	DPYSL3	dihydropyrimidinase like 3
g13591717_3p_at	0.11755	0.000836	-3.83658	-0.67887	-0.846189	IGHG1	immunoglobulin heavy constant gamma 1 (G1m marker)
Hs.13477.0.A1_3p_at	0.12325	0.00101	3.75991	-0.68133	0.857067	LOC286161	uncharacterized LOC286161
Hs.285818.0.S2_3p_at	0.12175	0.000942	3.78869	-0.68215	0.386926	ERLIN1	ER lipid raft associated 1
Hs.237118.0.A1_3p_at	0.12175	0.000943	3.78814	-0.68679	2.32694	SNHG5///SNORD50A	small nucleolar RNA host gene 5///small nucleolar RNA, C/D box 50A
Hs.196846.0.A1_3p_at	0.12251	0.000983	3.77111	-0.69285	0.648994	NDUFB1	NADH:ubiquinone oxidoreductase subunit B1
g4826773_3p_a_at	0.12281	0.001	-3.76379	-0.69311	-0.621744	ISG15	ISG15 ubiquitin-like modifier
Hs2.160954.1.S1_3p_s_at	0.12333	0.00102	-3.75822	-0.6933	-0.615056	GPBAR1	G protein-coupled bile acid receptor 1
Hs.158272.0.S1_3p_at	0.12333	0.00102	-3.75585	-0.69539	-1.04058	C1orf228	chromosome 1 open reading frame 228
Hs2.382275.1.S1_3p_x_at	0.11755	0.00085	-3.82979	-0.69882	-0.594924
Hs.9846.0.S2_3p_at	0.12333	0.00102	3.75595	-0.70257	0.643482	MON2	MON2 homolog, regulator of endosome-to-Golgi trafficking
g6382080_3p_at	0.12333	0.00103	3.75362	-0.7051	1.13064	RASGRP1	RAS guanyl releasing protein 1
g4378799_3p_a_at	0.12333	0.00103	3.7525	-0.70543	0.76321	TNFRSF18	TNF receptor superfamily member 18
g4505888_3p_a_at	0.12185	0.00095	-3.78504	-0.70621	-0.554799	PLOD2	procollagen-lysine,2-oxoglutarate 5-dioxygenase 2
Hs.306221.0.S1_3p_at	0.10876	0.000694	3.91164	-0.70954	1.07143	ZNF326	zinc finger protein 326
Hs.25191.0.A1_3p_at	0.12333	0.00102	3.7576	-0.71007	0.491692
Hs.14144.0.S1_3p_a_at	0.12333	0.00103	-3.75357	-0.71099	-0.723611	SMOC1	SPARC related modular calcium binding 1
Hs.24359.0.S1_3p_at	0.12333	0.00103	3.75064	-0.71494	0.623378
g4502876_3p_at	0.12333	0.00104	-3.74802	-0.71684	-0.52914	CLDN4	claudin 4
g6631072_3p_s_at	0.12251	0.000985	3.77063	-0.71805	0.691346	BAG3	BCL2 associated athanogene 3
Hs2.375900.1.S1_3p_at	0.12333	0.00104	-3.74866	-0.71806	-1.06338	VWA3A	von Willebrand factor A domain containing 3A
214169_3p_at	0.12385	0.00105	-3.74427	-0.72604	-0.510299	SUN1	Sad1 and UNC84 domain containing 1
Hs2.382187.1.S1_3p_at	0.12333	0.00104	3.74769	-0.72625	0.438413	LOC101927884	uncharacterized LOC101927884
Hs2.289326.1.S1_3p_x_at	0.11755	0.000868	3.82161	-0.72877	1.38591	F11	coagulation factor XI
Hs.58210.1.A1_3p_at	0.12333	0.00104	-3.74817	-0.73126	-0.512634	TMEM110	transmembrane protein 110
Hs.17892.0.A1_3p_at	0.11755	0.000864	3.8234	-0.73486	0.724748
Hs.120784.0.A1_3p_at	0.12439	0.00108	-3.73444	-0.7381	-0.80909
g11496883_3p_at	0.12185	0.000954	-3.78333	-0.73856	-1.12428	CLPS	colipase
g187386_3p_a_at	0.12426	0.00106	-3.74037	-0.74075	-0.798412	MARCKS	myristoylated alanine rich protein kinase C substrate
Hs.332557.0.A1_3p_at	0.12439	0.00108	3.7346	-0.74341	0.779633
Hs.43273.0.A1_3p_at	0.12426	0.00106	3.74119	-0.7443	0.936415	PPM1K	protein phosphatase, Mg2+/Mn2+ dependent 1K
g7657298_3p_a_at	0.12431	0.00107	3.73793	-0.74442	1.19561	TFCP2L1	transcription factor CP2-like 1
Hs.311109.0.A1_3p_x_at	0.12426	0.00106	3.73918	-0.74714	1.00561	LOC440302	hypothetical LOC440302
Hs.20843.0.S1_3p_at	0.11755	0.000865	3.82282	-0.74832	0.377088	RAB3B	RAB3B, member RAS oncogene family
g12804736_3p_x_at	0.11551	0.000794	-3.85757	-0.74883	-0.982828	OTP	orthopedia homeobox
Hs.144871.0.S1_3p_at	0.12439	0.00108	-3.73451	-0.74912	-0.82151	ARHGEF37	Rho guanine nucleotide exchange factor 37
Hs2.395764.1.S1_3p_at	0.12538	0.0011	-3.72558	-0.74978	-0.605733	ACKR2	atypical chemokine receptor 2
Hs.171003.0.A1_3p_at	0.12439	0.00109	-3.73029	-0.75197	-0.453327	CBS	cystathionine-beta-synthase
Hs.227730.1.S1_3p_at	0.12439	0.00108	-3.73244	-0.75397	-0.648757	ITGA6	integrin subunit alpha 6
g4507666_3p_at	0.12439	0.00108	-3.73224	-0.75513	-1.37257	TPST2	tyrosylprotein sulfotransferase 2
Hs.11210.0.A1_3p_x_at	0.12439	0.00109	3.73066	-0.75581	0.743153	ZNF816	zinc finger protein 816
Hs2.434610.1.S1_3p_at	0.12431	0.00107	-3.73747	-0.75582	-0.410841	LOC151484	uncharacterized LOC151484
Hs.154138.1.S1_3p_a_at	0.12426	0.00106	-3.73939	-0.75655	-1.14999	CHI3L2	chitinase 3 like 2
g4506694_3p_at	0.12283	0.00101	-3.76209	-0.76127	-0.473142	RPS19	ribosomal protein S19
Hs.291887.0.A1_3p_at	0.12571	0.00112	3.71998	-0.76158	0.758113
Hs.16032.0.S1_3p_a_at	0.12471	0.00109	-3.72852	-0.76339	-0.633496	WSCD1	WSC domain containing 1
Hs.131587.0.A1_3p_s_at	0.12385	0.00105	3.74368	-0.76579	0.515773	ARHGAP24	Rho GTPase activating protein 24
g4885130_3p_a_at	0.12333	0.00103	-3.7511	-0.77645	-0.611231	CEBPD	CCAAT/enhancer binding protein delta
Hs.119187.1.A1_3p_x_at	0.12594	0.00112	3.71702	-0.7789	0.591285	HAGLR	HOXD antisense growth-associated long non-coding RNA
g4505042_3p_a_at	0.12571	0.00111	-3.72052	-0.78023	-0.66986	LTF	lactotransferrin
Hs.11050.2.A2_3p_s_at	0.12571	0.00111	-3.72075	-0.78499	-1.24079	FASN	fatty acid synthase
g496077_3p_at	0.12571	0.00111	3.7216	-0.78533	0.473818	SORD	sorbitol dehydrogenase
Hs.129911.0.A1_3p_at	0.12687	0.00115	-3.7081	-0.79005	-0.460911	SOX2	SRY-box 2
Hs.144348.0.A1_3p_at	0.10184	0.000585	-3.98057	-0.79435	-1.61292	ODF3L1	outer dense fiber of sperm tails 3 like 1
g9295177_3p_x_at	0.12439	0.00108	3.73166	-0.79837	0.551475	OSTC	oligosaccharyltransferase complex non-catalytic subunit
Hs2.98153.1.S1_3p_at	0.12647	0.00114	-3.71188	-0.79879	-0.518221	TECR	trans-2,3-enoyl-CoA reductase
Hs.46670.1.S1_3p_x_at	0.06809	0.000166	4.48408	-0.79927	1.41766	RBM15	RNA binding motif protein 15
Hs.115430.0.A1_3p_at	0.12637	0.00113	3.71414	-0.80718	0.404126	TMEM200C	transmembrane protein 200C
g9558754_3p_at	0.12333	0.00104	3.74804	-0.80756	0.505975	DNAJB9	DnaJ heat shock protein family (Hsp40) member B9
g4758033_3p_a_at	0.12647	0.00114	3.71088	-0.81065	0.979223	COX11	COX11, cytochrome c oxidase copper chaperone
g13177672_3p_a_at	0.12603	0.00113	-3.71597	-0.81086	-0.381886	HNRNPU	heterogeneous nuclear ribonucleoprotein U
g2645728_3p_a_at	0.12333	0.00103	-3.75349	-0.81419	-0.416091	TMBIM6	transmembrane BAX inhibitor motif containing 6
g8922651_3p_a_at	0.12803	0.00118	-3.69788	-0.8153	-0.421	ARFGAP1	ADP ribosylation factor GTPase activating protein 1
1555553_3p_a_at	0.12802	0.00117	3.69936	-0.82694	0.491251	SLC22A7	solute carrier family 22 member 7
g7705444_3p_at	0.12802	0.00117	3.70008	-0.82713	0.403603	SOCS6	suppressor of cytokine signaling 6
g4506814_3p_at	0.12802	0.00118	-3.69861	-0.82889	-0.66359	SCNN1A	sodium channel epithelial 1 alpha subunit
g8924107_3p_at	0.11755	0.000864	3.82321	-0.83168	0.886027	PRO2012	uncharacterized protein PRO2012
Hs.300425.0.A1_3p_at	0.12808	0.00118	-3.69625	-0.84128	-0.966813	ADPRH	ADP-ribosylarginine hydrolase
Hs.182874.0.S1_3p_at	0.12915	0.00121	3.68788	-0.84128	0.580587
Hs.296638.1.A1_3p_a_at	0.12985	0.00123	-3.68144	-0.84528	-0.860845
g12654830_3p_s_at	0.12904	0.0012	3.68925	-0.84652	0.554327	PGM3	phosphoglucomutase 3
Hs.58220.0.S2_3p_at	0.12808	0.00118	3.69614	-0.84658	0.377415	NF1	neurofibromin 1
Hs2.352637.1.S1_3p_at	0.12979	0.00122	-3.68446	-0.84774	-0.512021	DEFT1P	defensin, theta 1 pseudogene
Hs2.264450.1.S1_3p_at	0.12225	0.000969	-3.77688	-0.84865	-1.15502	SIK3	SIK family kinase 3
g10863894_3p_a_at	0.12808	0.00119	-3.69483	-0.84991	-0.498384	TMSB10	thymosin beta 10
Hs.250988.0.A1_3p_at	0.12904	0.0012	-3.69052	-0.85119	-0.546932
g189150_3p_a_at	0.12708	0.00115	-3.70671	-0.8619	-1.91127	SPP1	secreted phosphoprotein 1
Hs.89695.1.A1_3p_at	0.12904	0.0012	-3.68893	-0.86286	-0.55383
Hs.182740.1.A1_3p_at	0.12787	0.00116	-3.70274	-0.86795	-0.424669	RPS11	ribosomal protein S11
218564_3p_at	0.13114	0.00126	-3.66919	-0.8735	-1.00445	RFWD3	ring finger and WD repeat domain 3
Hs.137732.0.S1_3p_at	0.13	0.00123	-3.67984	-0.87479	-0.372992	TRIM35	tripartite motif containing 35
g5902809_3p_x_at	0.12985	0.00123	-3.68158	-0.87512	-0.343511	BMP1	bone morphogenetic protein 1
g7669549_3p_a_at	0.12439	0.00109	3.73047	-0.87513	0.393139	VCL	vinculin
Hs.272534.0.A1_3p_x_at	0.13075	0.00124	3.67583	-0.87665	0.484161	GIMAP5	GTPase, IMAP family member 5
g7108357_3p_a_at	0.13086	0.00125	-3.67409	-0.88083	-0.671354	MSLN	mesothelin
g4105251_3p_a_at	0.12985	0.00122	3.68258	-0.88092	0.916009	UBL3	ubiquitin like 3
Hs.40527.0.A1_3p_at	0.13139	0.00127	-3.66759	-0.88156	-0.905848	SGCD	sarcoglycan delta
g339551_3p_at	0.13	0.00123	-3.67906	-0.88394	-0.518907	TGFB3	transforming growth factor beta 3
g5174658_3p_at	0.13108	0.00126	-3.67201	-0.88661	-0.604976	S100A13	S100 calcium binding protein A13
g12804374_3p_at	0.13114	0.00127	3.66904	-0.88927	0.445794	PPIL1	peptidylprolyl isomerase like 1
Hs.31305.0.S2_3p_a_at	0.13108	0.00126	-3.67153	-0.89055	-0.318313	TLE3	transducin like enhancer of split 3
Hs.272408.0.S1_3p_at	0.12925	0.00121	3.68686	-0.89495	1.00029	PIH2	pregnancy-induced hypertension syndrome-related protein
Hs.12473.0.S1_3p_at	0.13108	0.00126	-3.67069	-0.90109	-0.926159	AJAP1	adherens junctions associated protein 1
Hs.167988.1.S1_3p_at	0.13	0.00123	-3.67884	-0.90289	-0.679334	NCAM1	neural cell adhesion molecule 1
g13375613_3p_s_at	0.13285	0.00129	3.66036	-0.90892	0.449708	ACOT1///ACOT2	acyl-CoA thioesterase 1///acyl-CoA thioesterase 2
Hs.65746.0.S1_3p_at	0.12778	0.00116	3.70376	-0.91521	0.548079	RIMBP2	RIMS binding protein 2
g4758085_3p_at	0.13262	0.00128	-3.66312	-0.91766	-0.581647	CSRP1	cysteine and glycine rich protein 1
Hs.199852.0.A1_3p_at	0.13391	0.00132	3.65132	-0.91802	0.599329
g4505878_3p_a_at	0.13391	0.00133	-3.64833	-0.91842	-0.874762	PLEK	pleckstrin
Hs.285814.2.S1_3p_at	0.13302	0.0013	-3.65914	-0.91864	-0.73283
Hs.123525.0.A1_3p_at	0.13268	0.00129	-3.66157	-0.92242	-0.355368	LCN12	lipocalin 12
g2618767_3p_a_at	0.13391	0.00133	3.64906	-0.92357	1.23177	GYG2	glycogenin 2
Hs.120858.0.S1_3p_at	0.13361	0.00131	-3.65346	-0.92508	-0.430018	C9orf116	chromosome 9 open reading frame 116
1570415_3p_at	0.12251	0.000979	3.77286	-0.92545	0.972182	DDX52	DEAD-box helicase 52
Hs.130434.0.A1_3p_at	0.13464	0.00135	-3.64304	-0.92923	-0.446358	RASGRP4	RAS guanyl releasing protein 4
Hs2.132312.1.S1_3p_s_at	0.13464	0.00135	-3.64145	-0.93146	-0.507249	LINC01020	long intergenic non-protein coding RNA 1020
Hs.239.3.A1_3p_at	0.13391	0.00133	-3.64874	-0.93506	-0.662059	LOC100507424	uncharacterized LOC100507424
Hs.302098.0.S1_3p_at	0.13316	0.0013	3.65791	-0.9371	0.636794	LOC100129014	hypothetical protein LOC100129014
g11055593_3p_a_at	0.13361	0.00131	3.65491	-0.93903	0.363754	PNMA2	paraneoplastic Ma antigen 2
Hs.192371.0.A1_3p_s_at	0.13391	0.00133	-3.64989	-0.94082	-1.50022	DSCR8	Down syndrome critical region 8
g7706450_3p_a_at	0.13391	0.00133	-3.64974	-0.94349	-0.945813	GPRC5B	G protein-coupled receptor class C group 5 member B
g6912389_3p_a_at	0.13464	0.00135	-3.64212	-0.94962	-0.495288	GLG1	golgi glycoprotein 1
g11342675_3p_at	0.13464	0.00135	-3.64254	-0.94969	-0.839632	TRIP10	thyroid hormone receptor interactor 10
g4506292_3p_at	0.13464	0.00134	3.64441	-0.95281	0.751005	PTPN3	protein tyrosine phosphatase, non-receptor type 3
g10800141_3p_x_at	0.13602	0.0014	-3.62741	-0.96056	-1.18571	IFNA7	interferon alpha 7
Hs.18200.0.A1_3p_at	0.13602	0.0014	3.62818	-0.96123	0.921163
Hs.257858.0.A1_3p_at	0.13502	0.00136	3.63964	-0.96584	0.424702	SCARNA17	small Cajal body-specific RNA 17
Hs.321018.2.S1_3p_x_at	0.1344	0.00134	3.64617	-0.96619	0.781367	PVR	poliovirus receptor
Hs2.379472.2.S1_3p_a_at	0.12904	0.0012	-3.69031	-0.97035	-0.701287
Hs2.47307.1.S1_3p_s_at	0.13602	0.00141	3.62483	-0.97562	0.785973
Hs.105362.0.S1_3p_at	0.13602	0.00138	-3.63307	-0.97976	-0.840977	MLIP	muscular LMNA-interacting protein
g4504432_3p_s_at	0.13602	0.0014	-3.62726	-0.98355	-0.852423	HMGA1	high mobility group AT-hook 1
Hs.122210.0.A1_3p_at	0.12571	0.00112	-3.71998	-0.98409	-0.769231	LOC101929660	uncharacterized LOC101929660
Hs.109438.0.S2_3p_at	0.13361	0.00132	-3.65327	-0.9867	-0.606119	KCTD12	potassium channel tetramerization domain containing 12
1556721_3p_at	0.13657	0.00143	3.62004	-0.98674	0.597294	C20orf203	chromosome 20 open reading frame 203
Hs.7149.1.S1_3p_at	0.13602	0.0014	-3.62842	-0.9919	-0.652813	FMNL2	formin like 2
Hs.279763.0.S2_3p_at	0.13657	0.00143	-3.62008	-1.00072	-0.402469	MSTO1	misato 1, mitochondrial distribution and morphology regulator
Hs.70823.0.S3_3p_at	0.13602	0.00141	-3.62401	-1.00075	-1.07361	SULF1	sulfatase 1
Hs.158282.0.S1_3p_a_at	0.13602	0.00141	-3.62494	-1.00126	-0.77931	KIAA0040	KIAA0040
Hs2.105484.2.S1_3p_s_at	0.13602	0.00141	-3.62428	-1.0031	-0.957298	REG4	regenerating family member 4
219717_3p_at	0.13602	0.00141	-3.62366	-1.00596	-0.715788	DCAF16	DDB1 and CUL4 associated factor 16
Hs.8164.0.S1_3p_a_at	0.13108	0.00126	3.67061	-1.00724	0.300227	TRIM37	tripartite motif containing 37
1557064_3p_s_at	0.13695	0.00144	3.61764	-1.00874	0.491082	HGSNAT	heparan-alpha-glucosaminide N-acetyltransferase
Hs.22039.0.A1_3p_at	0.1381	0.00149	3.60229	-1.01386	1.51863	ADGRF5	adhesion G protein-coupled receptor F5
g6580834_3p_at	0.1381	0.00149	-3.60251	-1.01525	-0.955146	KLF5	Kruppel like factor 5
g7662119_3p_s_at	0.1381	0.00147	-3.60815	-1.01551	-0.528019	PCNX2	pecanex homolog 2 (Drosophila)
Hs.5721.0.S1_3p_a_at	0.137	0.00144	-3.6162	-1.01822	-0.972873	KRCC1	lysine rich coiled-coil 1
Hs2.407087.1.S1_3p_s_at	0.1381	0.00147	-3.60762	-1.02092	-0.606413	LOC105374290	uncharacterized LOC105374290
Hs.306051.2.A1_3p_at	0.13708	0.00144	-3.61534	-1.02341	-0.660066
Hs.72660.0.S1_3p_at	0.13666	0.00143	-3.61911	-1.02465	-0.444984	JMJD6	arginine demethylase and lysine hydroxylase
Hs.306383.0.S1_3p_at	0.13898	0.00151	-3.59662	-1.02614	-0.835143
Hs.31305.1.S1_3p_at	0.13898	0.00151	-3.59684	-1.02637	-0.961184	TLE3	transducin like enhancer of split 3
g4507888_3p_at	0.13316	0.0013	-3.65737	-1.02689	-1.04636	VGF	VGF nerve growth factor inducible
g7705484_3p_a_at	0.137	0.00144	-3.61631	-1.02734	-0.490449	CDK5RAP1	CDK5 regulatory subunit associated protein 1
Hs.12330.1.S1_3p_at	0.13793	0.00146	-3.61218	-1.02951	-0.53851	ENTPD6	ectonucleoside triphosphate diphosphohydrolase 6 (putative)
Hs.89434.1.S1_3p_a_at	0.1381	0.00147	-3.60837	-1.02997	-1.18149	DBN1	drebrin 1
Hs.279860.1.S1_3p_at	0.1381	0.00147	-3.60715	-1.03595	-0.46502
Hs2.310261.1.S1_3p_s_at	0.1381	0.00148	3.60524	-1.03699	0.345327	LOC105379186	uncharacterized LOC105379186
Hs2.400502.1.S1_3p_a_at	0.1381	0.00147	3.60671	-1.042	0.988839	TTC39C	tetratricopeptide repeat domain 39C
210041_3p_s_at	0.1381	0.00149	3.60231	-1.04223	0.856493	PGM3	phosphoglucomutase 3
Hs2.382058.1.S1_3p_at	0.1381	0.00148	-3.60605	-1.04285	-1.00484
Hs2.259508.2.S1_3p_s_at	0.1381	0.00148	-3.60629	-1.04351	-0.715631	PSAPL1	prosaposin-like 1 (gene/pseudogene)
Hs.287573.0.S1_3p_at	0.13817	0.00149	-3.60141	-1.04613	-1.38799
Hs.146178.0.A1_3p_at	0.13817	0.0015	-3.60085	-1.04616	-0.893504	CHDH	choline dehydrogenase
41386_3p_i_at	0.1381	0.00149	3.60261	-1.04757	0.312183	KDM6B	lysine demethylase 6B
Hs.36752.2.S1_3p_a_at	0.1381	0.00148	-3.60439	-1.05052	-0.723676	GKAP1	G kinase anchoring protein 1
g4759271_3p_s_at	0.13918	0.00152	-3.59543	-1.05266	-0.53141	TTC4	tetratricopeptide repeat domain 4
Hs.42945.0.A1_3p_at	0.14058	0.00154	3.58785	-1.05788	1.1846	SMPDL3A	sphingomyelin phosphodiesterase acid like 3A
g13383467_3p_at	0.14059	0.00157	-3.581	-1.06374	-1.39788	CD209	CD209 molecule
Hs.260523.0.A1_3p_s_at	0.13602	0.0014	3.62892	-1.06687	0.345902	CSDE1	cold shock domain containing E1
Hs.196284.0.A1_3p_at	0.14111	0.00159	3.57651	-1.06873	0.796192	C3orf70	chromosome 3 open reading frame 70
Hs.208706.0.A1_3p_x_at	0.14059	0.00157	-3.58196	-1.06879	-0.56256	TFRC	transferrin receptor
Hs2.434189.1.S1_3p_at	0.14058	0.00155	-3.58562	-1.06905	-0.586864	LOC340357	uncharacterized LOC340357
g13399325_3p_at	0.14008	0.00153	-3.59157	-1.07219	-0.741803	FHOD3	formin homology 2 domain containing 3
Hs2.437092.1.S1_3p_at	0.12796	0.00117	3.70171	-1.07246	0.941892	LINC00934	long intergenic non-protein coding RNA 934
Hs.62112.0.A1_3p_a_at	0.14058	0.00155	3.58721	-1.07291	0.491987	ZNF207	zinc finger protein 207
Hs.24597.0.A1_3p_x_at	0.14058	0.00156	3.58403	-1.07366	0.669346	DPP7	dipeptidyl peptidase 7
Hs.128556.0.A1_3p_at	0.14117	0.0016	3.57398	-1.07639	0.66073
Hs.9873.0.S1_3p_at	0.13947	0.00152	-3.59397	-1.07666	-0.33812	KIDINS220	kinase D-interacting substrate 220kDa
Hs.127832.0.S1_3p_x_at	0.14058	0.00155	-3.58746	-1.07991	-0.841328	CBFA2T2	CBFA2/RUNX1 translocation partner 2
Hs2.376298.1.S1_3p_x_at	0.14111	0.00158	-3.57766	-1.08244	-0.967191	LOC100134611///LOC100130456	hypothetical protein LOC100134611///uncharacterized LOC100130456
Hs.119945.0.A1_3p_at	0.14058	0.00156	-3.58441	-1.08414	-0.47483	PSTK	phosphoseryl-tRNA kinase
Hs.287434.0.S1_3p_at	0.14224	0.00162	3.56861	-1.08623	0.668651
Hs.120480.0.A1_3p_at	0.14117	0.0016	-3.57441	-1.08946	-0.422041	FAM71F2	family with sequence similarity 71 member F2
g6912383_3p_at	0.14111	0.00159	3.57697	-1.09337	0.588105	FZD4	frizzled class receptor 4
Hs.126680.0.A1_3p_a_at	0.14117	0.00159	-3.57504	-1.09475	-0.611573
Hs.205736.2.S1_3p_x_at	0.14058	0.00156	-3.58497	-1.09557	-0.423253	PFDN6	prefoldin subunit 6
Hs.120858.0.S1_3p_s_at	0.14058	0.00156	-3.58442	-1.09638	-0.450835	C9orf116	chromosome 9 open reading frame 116
g11225261_3p_a_at	0.14224	0.00162	-3.5689	-1.09754	-0.626901	SRSF6	serine and arginine rich splicing factor 6
g4505448_3p_at	0.13602	0.00141	-3.62358	-1.09918	-1.40932	NPY	neuropeptide Y
g13273310_3p_a_at	0.14117	0.0016	-3.57397	-1.10196	-0.457837	POFUT2	protein O-fucosyltransferase 2
Hs.80449.0.S1_3p_at	0.14059	0.00157	-3.58188	-1.10394	-0.391765	WDR34	WD repeat domain 34
g4557744_3p_a_at	0.14092	0.00158	-3.57934	-1.10395	-0.876554	MEN1	menin 1
Hs.324618.1.A2_3p_a_at	0.14059	0.00157	-3.58147	-1.10491	-0.429454	SSBP4	single stranded DNA binding protein 4
g12006208_3p_at	0.13602	0.00138	-3.63337	-1.10503	-0.901066
g4504470_3p_at	0.1434	0.00166	3.55949	-1.10622	0.739714	HOXD10	homeobox D10
Hs.135238.0.A1_3p_at	0.13534	0.00137	3.63736	-1.1065	0.825369
Hs.9291.2.S1_3p_a_at	0.10808	0.00067	-3.92571	-1.1068	-1.45097	SYDE1	synapse defective Rho GTPase homolog 1
Hs.130463.0.S1_3p_at	0.14224	0.00162	-3.56795	-1.10904	-0.956901
Hs.30120.0.A2_3p_at	0.14224	0.00162	3.56803	-1.11341	0.375809	CREBRF	CREB3 regulatory factor
Hs.288924.0.S1_3p_at	0.13602	0.0014	3.62837	-1.11719	0.415143	PTPN9	protein tyrosine phosphatase, non-receptor type 9
Hs.152825.0.A1_3p_at	0.1412	0.0016	3.57329	-1.11764	0.817993	NEBL	nebulette
Hs.86178.1.S1_3p_a_at	0.14319	0.00164	-3.56408	-1.12567	-0.745197	MPHOSPH9	M-phase phosphoprotein 9
1570071_3p_at	0.14058	0.00154	-3.58852	-1.12761	-0.722449
1553693_3p_s_at	0.14342	0.00166	-3.55877	-1.13014	-0.801957	CBR4	carbonyl reductase 4
Hs.209446.0.S2_3p_at	0.14332	0.00165	-3.56194	-1.1312	-0.452448	RXFP1	relaxin/insulin like family peptide receptor 1
Hs.233023.0.S1_3p_at	0.14411	0.00169	-3.5501	-1.13279	-0.538709	DSCAML1	DS cell adhesion molecule like 1
Hs.226717.0.A1_3p_at	0.12571	0.00111	3.72059	-1.13617	0.953164
Hs.80261.0.S3_3p_at	0.14092	0.00158	3.57886	-1.13726	0.790069	NEDD9	neural precursor cell expressed, developmentally down-regulated 9
Hs.301226.1.S1_3p_at	0.14381	0.00167	-3.55589	-1.13872	-0.354713	TMED4	transmembrane p24 trafficking protein 4
g12803446_3p_a_at	0.14332	0.00164	-3.56232	-1.13927	-0.893142	MOV10	Mov10 RISC complex RNA helicase
Hs.239176.0.S3_3p_at	0.14377	0.00167	-3.55662	-1.14363	-0.901672	IGF1R	insulin like growth factor 1 receptor
Hs.176860.0.A1_3p_at	0.1434	0.00166	-3.55938	-1.14675	-0.924661
Hs.129563.0.A1_3p_x_at	0.14411	0.00169	-3.55147	-1.1472	-1.50078	BORCS6	BLOC-1 related complex subunit 6
Hs.253646.0.A1_3p_at	0.14332	0.00164	-3.56221	-1.14822	-0.361599
Hs.306186.0.S1_3p_s_at	0.1434	0.00166	-3.55959	-1.15104	-0.385016	BRMS1	breast cancer metastasis suppressor 1
Hs2.187581.1.S1_3p_at	0.14407	0.00169	-3.55236	-1.15156	-0.568819	FRMD4A	FERM domain containing 4A
Hs.166520.0.A1_3p_x_at	0.14363	0.00166	3.55759	-1.15185	0.354256	LOC100130850///LOC729704///KRT17P5	hypothetical protein LOC100130850///hypothetical LOC729704///keratin 17 pseudogene 5
Hs.180946.6.A1_3p_a_at	0.14617	0.00175	-3.53592	-1.15466	-0.573108	FAM69A	family with sequence similarity 69 member A
Hs.8991.2.A1_3p_at	0.14403	0.00168	-3.55406	-1.15554	-0.530044	RBBP6	RB binding protein 6, ubiquitin ligase
g8923406_3p_at	0.14407	0.00169	-3.5523	-1.15622	-0.717388	LOC100132323///EXD3	hypothetical protein LOC100132323///exonuclease 3'-5' domain containing 3
Hs.281043.0.S1_3p_at	0.14617	0.00176	3.53503	-1.15657	0.612424	FAM13C	family with sequence similarity 13 member C
Hs.117097.0.A1_3p_at	0.14381	0.00167	-3.55534	-1.16201	-0.56544
g7382492_3p_a_at	0.14403	0.00168	-3.55355	-1.16215	-0.647893	NCF4	neutrophil cytosolic factor 4
Hs.93523.3.A1_3p_a_at	0.14411	0.0017	-3.5499	-1.1656	-0.696006	PPIL2	peptidylprolyl isomerase like 2
g405732_3p_s_at	0.1381	0.00148	-3.60471	-1.16572	-0.934917	MARK2	microtubule affinity regulating kinase 2
Hs.89512.3.S1_3p_at	0.14617	0.00176	3.53421	-1.166	0.605684	ATP2B2	ATPase plasma membrane Ca2+ transporting 2
g9506798_3p_at	0.14617	0.00174	3.53938	-1.16687	0.738343	OR7A5	olfactory receptor family 7 subfamily A member 5
Hs.173522.0.A1_3p_x_at	0.14617	0.00178	-3.53107	-1.1704	-1.95694
Hs.301957.0.A2_3p_at	0.14583	0.00172	3.54279	-1.17168	0.34311	NUDT5	nudix hydrolase 5
Hs2.211939.1.S1_3p_s_at	0.14617	0.00177	3.53249	-1.17268	0.425762	PEX14	peroxisomal biogenesis factor 14
Hs.186796.0.S1_3p_at	0.14617	0.00174	-3.53938	-1.17685	-0.694496
Hs.197803.1.A1_3p_a_at	0.14617	0.0018	-3.5249	-1.17791	-0.925032	SUZ12P1///SUZ12	SUZ12 polycomb repressive complex 2 subunit pseudogene 1///SUZ12 polycomb repressive complex 2 subunit
Hs.239298.0.S1_3p_s_at	0.12385	0.00105	-3.74361	-1.17909	-1.32369	MAP4	microtubule associated protein 4
4853636C_3p_s_at	0.14617	0.0018	3.52451	-1.18015	0.644018	CD22	CD22 molecule
Hs2.254775.1.S1_3p_x_at	0.12283	0.00101	3.76221	-1.18137	2.16474	LOC283731	uncharacterized LOC283731
Hs2.407201.1.S1_3p_at	0.14617	0.00182	3.521	-1.18689	0.853886
Hs.205353.1.S2_3p_at	0.1458	0.00172	-3.544	-1.18798	-0.466287	ENTPD1	ectonucleoside triphosphate diphosphohydrolase 1
Hs.21896.0.S1_3p_at	0.14617	0.00174	3.53946	-1.18963	0.600892	GPR158	G protein-coupled receptor 158
g13186315_3p_a_at	0.14617	0.00175	-3.53627	-1.19039	-0.58475	CAPN6	calpain 6
1560300_3p_a_at	0.14617	0.00175	-3.53626	-1.1925	-1.28748	DMRTC1B///DMRTC1	DMRT like family C1B///DMRT like family C1
Hs.145504.0.A1_3p_at	0.14617	0.00177	-3.53326	-1.19296	-0.540262
g9295177_3p_s_at	0.1434	0.00166	3.55966	-1.19411	0.492832	OSTC	oligosaccharyltransferase complex non-catalytic subunit
Hs.139119.0.S1_3p_at	0.14617	0.00178	-3.53005	-1.19691	-0.555044	HSBP1L1	heat shock factor binding protein 1 like 1
Hs.150557.2.A1_3p_at	0.14617	0.00178	-3.53036	-1.19765	-0.949966	KLF9	Kruppel like factor 9
Hs2.278056.2.S1_3p_at	0.14617	0.00182	3.52085	-1.20085	0.480655	EFCAB13	EF-hand calcium binding domain 13
Hs.159412.0.S1_3p_at	0.14617	0.00178	-3.5301	-1.2037	-0.523638	DCLK1	doublecortin like kinase 1
g4502996_3p_at	0.12808	0.00119	-3.69517	-1.20377	-0.590374	CPA1	carboxypeptidase A1
Hs.63243.1.S1_3p_at	0.13086	0.00125	-3.67469	-1.20527	-1.39605
Hs2.157049.1.A1_3p_at	0.14617	0.00178	-3.53032	-1.2055	-0.643957
g5802977_3p_at	0.14617	0.00176	-3.53382	-1.20844	-0.99904	APOBEC2	apolipoprotein B mRNA editing enzyme catalytic subunit 2
g6912273_3p_x_at	0.14617	0.00181	-3.5239	-1.20955	-0.494659	TMEM59L	transmembrane protein 59 like
g9506644_3p_at	0.14617	0.00179	3.52846	-1.21083	0.625309	WDR5B	WD repeat domain 5B
g12803268_3p_at	0.14617	0.00179	3.52873	-1.21086	0.914382	EFHD1	EF-hand domain family member D1
g8922906_3p_at	0.14617	0.00181	-3.52325	-1.21188	-0.432842	SLC29A3	solute carrier family 29 member 3
Hs.157205.1.S1_3p_at	0.14583	0.00172	-3.54284	-1.21209	-0.919084	BCAT1	branched chain amino acid transaminase 1
g4885086_3p_a_at	0.14617	0.00179	-3.52724	-1.21258	-1.22756	BCL3	B-cell CLL/lymphoma 3
Hs2.356886.1.A1_3p_at	0.13268	0.00129	-3.66165	-1.21265	-1.21698
Hs.36475.0.S1_3p_a_at	0.14617	0.00181	-3.52281	-1.21378	-0.824342	LOC727820	uncharacterized LOC727820
Hs.4842.0.A1_3p_at	0.14617	0.00181	3.52264	-1.21461	0.69566	MSANTD4	Myb/SANT DNA binding domain containing 4 with coiled-coils
Hs.255903.0.A1_3p_at	0.13464	0.00135	-3.64152	-1.21551	-1.02449
Hs2.407036.2.S1_3p_a_at	0.13361	0.00131	-3.65454	-1.21906	-0.966697	MKL2	MKL1/myocardin like 2
Hs.26530.0.S2_3p_x_at	0.14617	0.00182	3.52109	-1.22099	0.707014	SDPR	serum deprivation response
g13543525_3p_s_at	0.14617	0.00182	-3.5217	-1.22169	-0.702853	FCHO2///GH2///GH1///CSHL1///CSH2///CSH1	FCH domain only 2///growth hormone 2///growth hormone 1///chorionic somatomammotropin hormone like 1///chorionic somatomammotropin hormone 2///chorionic somatomammotropin hormone 1
Hs.306753.0.S1_3p_x_at	0.14644	0.00183	3.51931	-1.2225	0.849102	ACTR2	ARP2 actin related protein 2 homolog
g6005927_3p_at	0.14411	0.00169	3.55064	-1.22388	0.473023	UBL3	ubiquitin like 3
g4502772_3p_s_at	0.14617	0.00182	-3.52129	-1.22707	-1.21943	CELP	carboxyl ester lipase pseudogene
Hs.132928.0.S1_3p_at	0.12647	0.00114	3.71102	-1.22854	1.61407
Hs2.99104.1.S1_3p_at	0.1484	0.00191	-3.5014	-1.23428	-1.23951	CCDC141	coiled-coil domain containing 141
Hs.168162.0.A1_3p_at	0.1062	0.000642	3.94276	-1.23981	1.01561
Hs.270428.0.A1_3p_at	0.14617	0.00177	-3.53199	-1.24262	-1.07608	SUCLG1	succinate-CoA ligase alpha subunit
g4507640_3p_a_at	0.14733	0.00187	-3.50961	-1.24323	-0.824294	TPD52L1	tumor protein D52-like 1
Hs.293616.0.S1_3p_at	0.14683	0.00184	-3.51579	-1.2437	-0.604661	LDLRAD3	low density lipoprotein receptor class A domain containing 3
g9961350_3p_x_at	0.14617	0.00177	-3.53327	-1.24393	-0.719296	F10	coagulation factor X
Hs.166129.0.A1_3p_at	0.14853	0.00193	3.4965	-1.24414	0.456771	LOC100134017	hypothetical protein LOC100134017
Hs2.241855.1.A1_3p_s_at	0.14733	0.00187	3.50971	-1.24576	0.419938	RP9P	retinitis pigmentosa 9 pseudogene
Hs.92614.1.S1_3p_at	0.14741	0.00188	-3.50833	-1.25042	-0.753226	CERS1	ceramide synthase 1
g10518346_3p_s_at	0.14757	0.00189	-3.50527	-1.25185	-0.801936	SLC24A3	solute carrier family 24 member 3
g7959840_3p_x_at	0.14757	0.00189	-3.50555	-1.25502	-0.429443
Hs2.381306.1.A1_3p_at	0.11755	0.000849	3.83023	-1.25933	1.3704	OR1C1	olfactory receptor family 1 subfamily C member 1
g2829207_3p_a_at	0.1486	0.00194	-3.49415	-1.26	-0.546651	ING1	inhibitor of growth family member 1
228831_3p_s_at	0.14773	0.0019	3.50376	-1.26084	0.522203	GNG7	G protein subunit gamma 7
Hs.135121.0.A1_3p_at	0.14934	0.00197	3.48748	-1.26154	0.717168	CLMP	CXADR like membrane protein
Hs.30991.0.A1_3p_a_at	0.14951	0.00198	3.48606	-1.26196	0.823154	ANKRD6	ankyrin repeat domain 6
g220150_3p_x_at	0.14755	0.00188	-3.50742	-1.26414	-0.926475	AZGP1	alpha-2-glycoprotein 1, zinc-binding
g4757749_3p_s_at	0.13602	0.00138	-3.63415	-1.26901	-0.606859	AMY2A///AMY1C///AMY1B///AMY1A	amylase, alpha 2A (pancreatic)///amylase, alpha 1C (salivary)///amylase, alpha 1B (salivary)///amylase, alpha 1A (salivary)
Hs.8749.0.A1_3p_at	0.14951	0.00199	-3.48529	-1.26936	-1.31623
g4885136_3p_a_at	0.14689	0.00185	-3.51378	-1.27138	-0.4768	FOXN3	forkhead box N3
g9964002_3p_s_at	0.14853	0.00193	-3.49665	-1.27218	-0.872296	POR	cytochrome p450 oxidoreductase
g13278950_3p_x_at	0.14853	0.00193	-3.4972	-1.27327	-0.489272	MTA3	metastasis associated 1 family member 3
g13625185_3p_s_at	0.1486	0.00194	3.49466	-1.27353	0.440314	MAK16	MAK16 homolog
Hs.187573.0.A1_3p_at	0.14951	0.00199	3.48448	-1.27357	0.477475	ZNF782	zinc finger protein 782
g12804406_3p_at	0.13898	0.00151	3.59722	-1.2736	0.316599	PRPS1	phosphoribosyl pyrophosphate synthetase 1
Hs2.367821.1.S1_3p_at	0.14999	0.002	3.48257	-1.27692	0.447806	DTYMK	deoxythymidylate kinase
Hs.143042.0.S1_3p_at	0.14934	0.00197	3.48874	-1.27702	0.380063	HIST1H3F///HIST1H3B///HIST1H3H///HIST1H3J///HIST1H3G///HIST1H3I///HIST1H3E///HIST1H3C///HIST1H3D///HIST1H3A///HIST1H2AD	histone cluster 1, H3f///histone cluster 1, H3b///histone cluster 1, H3h///histone cluster 1, H3j///histone cluster 1, H3g///histone cluster 1, H3i///histone cluster 1, H3e///histone cluster 1, H3c///histone cluster 1, H3d///histone cluster 1, H3a///histone cluster 1, H2ad
224061_3p_at	0.15032	0.00202	3.47811	-1.27813	0.573814	INMT	indolethylamine N-methyltransferase
Hs.198037.2.A1_3p_at	0.14853	0.00192	-3.49935	-1.27833	-0.38697	PLEKHG3	pleckstrin homology and RhoGEF domain containing G3
g10121319_3p_a_at	0.14853	0.00193	-3.49635	-1.27926	-1.26436	HTRA2	HtrA serine peptidase 2
Hs.134625.0.A1_3p_at	0.14853	0.00193	-3.49711	-1.28037	-0.889589
g4502382_3p_at	0.14689	0.00186	-3.51295	-1.28174	-0.687262	BCL6	B-cell CLL/lymphoma 6
Hs.119663.0.S2_3p_a_at	0.14741	0.00188	-3.50856	-1.28204	-0.414602	CD59	CD59 molecule
Hs.296234.0.A2_3p_at	0.1503	0.00201	3.47933	-1.28316	0.735308	MAP2K7	mitogen-activated protein kinase kinase 7
Hs.30026.0.A2_3p_at	0.14644	0.00183	-3.51903	-1.28359	-0.386678	SSU72	SSU72 homolog, RNA polymerase II CTD phosphatase
Hs.271865.0.A1_3p_at	0.14934	0.00197	3.48928	-1.28492	0.356544	MMAB	methylmalonic aciduria (cobalamin deficiency) cblB type
Hs.306623.0.S1_3p_s_at	0.14732	0.00186	-3.51123	-1.28785	-0.439035	RUFY3	RUN and FYVE domain containing 3
g5730030_3p_a_at	0.14877	0.00195	-3.4921	-1.28911	-1.09041	SCAMP2	secretory carrier membrane protein 2
g4885362_3p_at	0.15109	0.00205	-3.47202	-1.28935	-0.613451	GSC2	goosecoid homeobox 2
Hs.5025.0.A2_3p_at	0.14934	0.00197	3.48752	-1.29044	0.635864	NEBL	nebulette
g418015_3p_a_at	0.12594	0.00112	-3.71772	-1.29128	-1.54641	LOC100131317///POU4F1	similar to hCG1781072///POU class 4 homeobox 1
Hs.187479.0.A1_3p_at	0.15109	0.00206	-3.4706	-1.292	-0.583272
g13569869_3p_s_at	0.14934	0.00197	-3.48837	-1.29445	-0.36058	URM1	ubiquitin related modifier 1
Hs.24951.0.A1_3p_at	0.15109	0.00206	-3.46958	-1.29449	-0.931987	ERFE	erythroferrone
1564699_3p_at	0.14661	0.00184	3.51748	-1.29494	0.779728
Hs.152269.0.A1_3p_at	0.1486	0.00194	-3.49479	-1.29671	-0.521051	N4BP2L1	NEDD4 binding protein 2 like 1
Hs.84285.0.A2_3p_at	0.1486	0.00194	3.4937	-1.29836	0.582087	UBE2I	ubiquitin conjugating enzyme E2 I
Hs.76640.1.A1_3p_a_at	0.15072	0.00203	3.47584	-1.29872	0.632196	RGCC	regulator of cell cycle
g683746_3p_at	0.14757	0.00189	3.50608	-1.30044	0.447019	CASR	calcium sensing receptor
Hs.131689.0.S1_3p_at	0.14926	0.00196	-3.49025	-1.30483	-0.486599
g13528761_3p_x_at	0.15023	0.00201	3.48048	-1.31406	0.746726	TRNT1	tRNA nucleotidyl transferase 1
Hs.250465.0.S1_3p_s_at	0.14951	0.00199	-3.48455	-1.31523	-0.491341	EMC10	ER membrane protein complex subunit 10
g469044_3p_a_at	0.15091	0.00204	-3.47463	-1.31713	-0.47783	CNTN1	contactin 1
210741_3p_at	0.14661	0.00183	-3.51778	-1.31944	-0.737668	ARHGEF12	Rho guanine nucleotide exchange factor 12
g13376493_3p_at	0.15098	0.00204	-3.47395	-1.32091	-0.576526	PGAP1	post-GPI attachment to proteins 1
g13543517_3p_s_at	0.12578	0.00112	-3.71901	-1.3235	-0.417006	CELA3B///CELA3A	chymotrypsin like elastase family member 3B///chymotrypsin like elastase family member 3A
Hs.310739.0.S1_3p_at	0.15072	0.00203	-3.47566	-1.32509	-1.42487	ANKRD19P	ankyrin repeat domain 19, pseudogene
Hs.127765.0.A1_3p_at	0.15015	0.00201	-3.4812	-1.32513	-0.4173
g12654150_3p_at	0.15032	0.00202	-3.47773	-1.3258	-0.766188	HIST1H2BK	histone cluster 1, H2bk
g5453799_3p_at	0.1503	0.00201	-3.4793	-1.33122	-0.464333	NRGN	neurogranin
Hs.76722.1.A1_3p_a_at	0.15109	0.00206	-3.46978	-1.33424	-0.546022	CEBPD	CCAAT/enhancer binding protein delta
g8400734_3p_a_at	0.151	0.00204	-3.4734	-1.33766	-1.03697	SFRP5	secreted frizzled related protein 5
g9910427_3p_a_at	0.14999	0.002	-3.48214	-1.33802	-0.480336	POGLUT1	protein O-glucosyltransferase 1
Hs.96633.0.S1_3p_at	0.15109	0.00207	-3.46742	-1.33844	-0.945461	NACAD	NAC alpha domain containing
g4520343_3p_a_at	0.15143	0.00209	3.46484	-1.33856	0.288008	CPNE6	copine 6
g13442819_3p_at	0.15109	0.00205	-3.47132	-1.33964	-0.482502	C1QTNF5///MFRP	C1q and tumor necrosis factor related protein 5///membrane frizzled-related protein
Hs.122730.0.A1_3p_at	0.15109	0.00206	-3.46963	-1.34015	-0.353571	VANGL1	VANGL planar cell polarity protein 1
g4504614_3p_at	0.15254	0.00212	3.45857	-1.34146	0.456143	IGFBP1	insulin like growth factor binding protein 1
g4502806_3p_at	0.13602	0.00139	-3.63185	-1.34175	-0.225494	CHGB	chromogranin B
Hs.5422.0.S4_3p_at	0.15261	0.00213	-3.45563	-1.34317	-0.85042	GPM6B	glycoprotein M6B
g4557810_3p_at	0.15168	0.0021	3.46262	-1.34407	0.416185	OCA2	OCA2 melanosomal transmembrane protein
214724_3p_at	0.15109	0.00207	3.46819	-1.34615	1.0081	DIXDC1	DIX domain containing 1
g10181099_3p_s_at	0.14853	0.00191	-3.50029	-1.34641	-0.475212	NPDC1	neural proliferation, differentiation and control 1
Hs.298262.0.A1_3p_x_at	0.15109	0.00208	-3.46673	-1.34813	-0.441299	RPS19	ribosomal protein S19
Hs.155979.0.A1_3p_at	0.14733	0.00187	-3.5105	-1.34871	-1.02195	ZNF609	zinc finger protein 609
238021_3p_s_at	0.15109	0.00208	-3.46684	-1.35035	-2.32777	CRNDE	colorectal neoplasia differentially expressed (non-protein coding)
Hs.151426.0.A1_3p_x_at	0.15109	0.00206	-3.46931	-1.35096	-0.412974
Hs.251964.0.A1_3p_at	0.15109	0.00208	3.46705	-1.3517	0.722893	DENND4C	DENN domain containing 4C
Hs.272213.0.S1_3p_at	0.15168	0.0021	-3.46307	-1.35284	-1.24281	GAREM2	GRB2 associated regulator of MAPK1 subtype 2
g9624970_3p_at	0.15261	0.00215	3.45316	-1.35657	0.665204	C21orf62	chromosome 21 open reading frame 62
g7770071_3p_a_at	0.14757	0.00189	3.50596	-1.35691	0.56369	IARS	isoleucyl-tRNA synthetase
g3329505_3p_at	0.15317	0.00219	3.4447	-1.3575	0.521721	MED6	mediator complex subunit 6
Hs2.367845.1.S1_3p_x_at	0.15303	0.00217	3.44834	-1.35759	0.489134	EGFR	epidermal growth factor receptor
g4758807_3p_a_at	0.15261	0.00214	-3.45478	-1.35911	-0.934373	RASAL2	RAS protein activator like 2
Hs.274408.1.A1_3p_at	0.15151	0.00209	-3.46412	-1.36165	-0.633864	TMEM94	transmembrane protein 94
g4325313_3p_a_at	0.15261	0.00212	-3.45746	-1.36269	-0.530306	GFER	growth factor, augmenter of liver regeneration
Hs.100691.0.A1_3p_at	0.15261	0.00214	3.45482	-1.36384	0.785329	LOC286052	uncharacterized LOC286052
Hs.306695.0.A1_3p_at	0.12802	0.00117	3.70005	-1.36523	1.37667
Hs.58668.0.A1_3p_s_at	0.15168	0.0021	3.46211	-1.36554	0.746177	YBEY	ybeY metallopeptidase (putative)
g4505310_3p_s_at	0.15261	0.00213	-3.45723	-1.36617	-0.492522	MYOG	myogenin (myogenic factor 4)
210452_3p_x_at	0.1551	0.00224	3.43529	-1.3683	1.609	CYP4F2	cytochrome P450 family 4 subfamily F member 2
Hs.75249.0.S1_3p_at	0.14853	0.00193	3.49697	-1.36841	0.446606	ARL6IP1	ADP ribosylation factor like GTPase 6 interacting protein 1
g7019436_3p_at	0.15299	0.00216	-3.45002	-1.36894	-0.660201	PDX1	pancreatic and duodenal homeobox 1
Hs.83363.1.S1_3p_at	0.15254	0.00212	-3.45844	-1.36987	-0.370953	H2AFB1///H2AFB2///H2AFB3	H2A histone family member B1///H2A histone family member B2///H2A histone family member B3
g4502922_3p_at	0.1551	0.00225	-3.43465	-1.37007	-1.0994	CNN3	calponin 3
Hs.249194.0.A1_3p_a_at	0.15261	0.00214	-3.45364	-1.37028	-0.802646	MLLT6	MLLT6, PHD finger domain containing
Hs.22201.0.S1_3p_at	0.15299	0.00216	3.45064	-1.37184	0.46355	MTUS2	microtubule associated tumor suppressor candidate 2
Hs2.337565.1.A1_3p_at	0.15316	0.00218	3.44637	-1.37456	0.584734
Hs.88276.0.S1_3p_at	0.15522	0.00227	3.42955	-1.37842	0.71544	KATNAL2	katanin catalytic subunit A1 like 2
Hs.303156.0.S1_3p_at	0.15331	0.0022	3.44241	-1.38078	0.705923	RABGAP1L	RAB GTPase activating protein 1 like
Hs.274454.0.S2_3p_at	0.15522	0.00229	-3.42692	-1.38337	-2.02208	GP2	glycoprotein 2
Hs2.374726.2.S1_3p_s_at	0.15261	0.00214	-3.45504	-1.38403	-0.572857	PDZD3	PDZ domain containing 3
Hs.21446.0.S1_3p_at	0.15325	0.0022	-3.44364	-1.38564	-0.516929	ACAP3	ArfGAP with coiled-coil, ankyrin repeat and PH domains 3
Hs.300070.0.A1_3p_at	0.15316	0.00219	-3.44584	-1.38699	-1.03286
Hs.306304.0.A1_3p_at	0.14617	0.00175	-3.53682	-1.3896	-0.847959
Hs.308305.0.A1_3p_at	0.15303	0.00217	3.44793	-1.38978	0.82207	MYH11	myosin heavy chain 11
g4504628_3p_a_at	0.14689	0.00185	3.51322	-1.3915	0.305344	IKBKAP	inhibitor of kappa light polypeptide gene enhancer in B-cells, kinase complex-associated protein
g8923497_3p_a_at	0.15299	0.00216	-3.45049	-1.394	-0.536665	ZNF692	zinc finger protein 692
Hs.314460.0.S1_3p_at	0.15542	0.00231	-3.42244	-1.39545	-0.682949
g4501864_3p_s_at	0.1444	0.0017	3.54852	-1.3969	0.328518	ACLY	ATP citrate lyase
Hs.310616.0.A1_3p_at	0.15317	0.00219	-3.44433	-1.39769	-0.742004
Hs.323231.0.S1_3p_at	0.15331	0.0022	-3.44241	-1.39771	-0.839674	NOTCH2NL	notch 2 N-terminal like
g4504830_3p_a_at	0.15542	0.00234	3.41858	-1.40056	0.589633	KCNH1	potassium voltage-gated channel subfamily H member 1
Hs2.75478.1.S1_3p_at	0.15303	0.00218	-3.44754	-1.4017	-0.424866	ATP11B	ATPase phospholipid transporting 11B (putative)
Hs.156811.0.A1_3p_at	0.15316	0.00219	-3.4453	-1.40218	-0.449318	CCDC96	coiled-coil domain containing 96
g11036639_3p_at	0.14853	0.00192	3.49824	-1.40369	0.293418	PPP3CB	protein phosphatase 3 catalytic subunit beta
Hs.232116.0.A1_3p_at	0.15563	0.00235	3.41684	-1.40563	1.24779
Hs2.32967.2.S1_3p_at	0.15563	0.00235	3.41569	-1.40646	0.676083	ERCC8	ERCC excision repair 8, CSA ubiquitin ligase complex subunit
220246_3p_at	0.15316	0.00219	-3.44579	-1.40835	-0.754137	CAMK1D	calcium/calmodulin dependent protein kinase ID
Hs.110906.0.S1_3p_at	0.15261	0.00215	-3.45296	-1.41062	-0.493202	KIAA2013	KIAA2013
Hs.298262.0.A1_3p_at	0.15511	0.00226	-3.4317	-1.41203	-0.492368	RPS19	ribosomal protein S19
Hs.332011.2.A1_3p_at	0.15522	0.00229	3.42659	-1.4127	0.432402	FAM120AOS	family with sequence similarity 120A opposite strand
Hs.816.0.A2_3p_at	0.1551	0.00225	3.43374	-1.41316	0.339531	SOX2	SRY-box 2
g4809272_3p_at	0.15511	0.00226	-3.43246	-1.41373	-0.931696	ANXA4	annexin A4
201911_3p_s_at	0.1551	0.00225	-3.43313	-1.41428	-0.527135	FARP1	FERM, ARH/RhoGEF and pleckstrin domain protein 1
Hs.40178.1.S1_3p_at	0.15511	0.00226	-3.43196	-1.41853	-1.37769	GATAD2A	GATA zinc finger domain containing 2A
Hs2.382661.1.S1_3p_at	0.15522	0.00228	-3.42868	-1.41948	-1.13029
Hs.31575.0.S4_3p_at	0.15522	0.00228	3.42841	-1.42064	0.462178	SEC63	SEC63 homolog, protein translocation regulator
Hs2.385495.1.S1_3p_at	0.15563	0.00236	3.41369	-1.42068	0.62013	LOC105370832	uncharacterized LOC105370832
g4507136_3p_at	0.15435	0.00222	-3.43885	-1.42098	-0.422014	SNTA1	syntrophin alpha 1
Hs.39526.0.A1_3p_at	0.15522	0.00227	-3.42983	-1.42204	-0.642942
Hs.16758.0.S2_3p_at	0.15109	0.00207	3.4689	-1.42351	0.441404	SPIRE1	spire type actin nucleation factor 1
g13699829_3p_s_at	0.15563	0.00235	-3.41655	-1.42405	-0.617362	MATN4	matrilin 4
g2827295_3p_a_at	0.15668	0.00242	3.40479	-1.42949	0.566665	CFLAR	CASP8 and FADD like apoptosis regulator
Hs.276916.1.S1_3p_at	0.15542	0.00231	3.42236	-1.43133	0.415783	NR1D1///THRA	nuclear receptor subfamily 1 group D member 1///thyroid hormone receptor, alpha
Hs.4285.0.S1_3p_at	0.15542	0.00233	-3.41976	-1.43366	-0.568302	NIPAL4	NIPA like domain containing 4
g1877030_3p_at	0.15542	0.00232	-3.42179	-1.43532	-0.781003	TST	thiosulfate sulfurtransferase
Hs.237825.0.A2_3p_at	0.15542	0.00233	3.41964	-1.43636	0.503555	SRP72	signal recognition particle 72
Hs.222051.0.S1_3p_at	0.15668	0.00241	3.40566	-1.43735	0.502834
Hs.58247.0.A1_3p_s_at	0.15303	0.00217	-3.44893	-1.43764	-1.52005	PRSS3	protease, serine 3
g5231138_3p_s_at	0.15542	0.00233	-3.41989	-1.43892	-0.51075	PRELID1	PRELI domain containing 1
g4507678_3p_a_at	0.15563	0.00236	-3.41463	-1.43976	-0.490829	TRAF3	TNF receptor associated factor 3
Hs2.367967.1.S1_3p_at	0.14059	0.00157	3.58243	-1.44003	1.68523	STXBP3	syntaxin binding protein 3
Hs.263395.1.S1_3p_at	0.15522	0.00228	-3.42779	-1.44147	-0.750425	SEMA6A	semaphorin 6A
Hs.87279.0.A1_3p_at	0.15522	0.00229	-3.42759	-1.44294	-0.344114
g7656998_3p_at	0.15563	0.00235	3.41572	-1.44329	0.80414	CTNNA2	catenin alpha 2
Hs.99636.0.S1_3p_at	0.15536	0.0023	-3.42552	-1.44373	-0.6189	ATP6AP1L	ATPase H+ transporting accessory protein 1 like
Hs.128644.0.A1_3p_at	0.15844	0.00246	3.3974	-1.44487	0.612664	COL22A1	collagen type XXII alpha 1 chain
Hs.239388.1.S1_3p_at	0.15542	0.00233	3.41903	-1.445	1.18466	PAQR8	progestin and adipoQ receptor family member 8
Hs.110.0.S2_3p_at	0.15261	0.00214	3.45432	-1.44654	0.412868	PREPL	prolyl endopeptidase-like
Hs.9654.0.S1_3p_at	0.15331	0.00221	-3.44207	-1.44904	-0.727202	PAPPA2	pappalysin 2
Hs.156077.0.A1_3p_at	0.14683	0.00184	3.51603	-1.45073	1.22057
Hs2.136753.1.A1_3p_at	0.15542	0.00231	-3.42239	-1.45118	-1.02327	RNF144A-AS1	RNF144A antisense RNA 1
Hs.10684.0.S1_3p_at	0.15522	0.00227	-3.43086	-1.45179	-0.571261	ETV1	ETS variant 1
Hs.188825.0.S1_3p_s_at	0.15542	0.00232	-3.42101	-1.45304	-0.458316	GMDS-AS1	GMDS antisense RNA 1 (head to head)
g862993_3p_s_at	0.15563	0.00237	-3.41209	-1.45346	-0.415472	TBXA2R	thromboxane A2 receptor
Hs.20509.0.A1_3p_a_at	0.15542	0.00232	-3.42078	-1.45734	-0.391167	RSF1	remodeling and spacing factor 1
Hs.8208.0.A1_3p_at	0.15563	0.00237	3.41179	-1.45749	0.556061	TAP2	transporter 2, ATP binding cassette subfamily B member
Hs.11500.1.A1_3p_at	0.14951	0.00199	3.4847	-1.45888	0.997117	HVCN1	hydrogen voltage gated channel 1
Hs.25930.0.A1_3p_at	0.15563	0.00236	3.41364	-1.4589	0.945167
Hs.184513.0.A1_3p_at	0.15909	0.00248	-3.39311	-1.45921	-1.07967	SLC1A4	solute carrier family 1 member 4
Hs.147862.0.A1_3p_at	0.15542	0.00233	3.42	-1.46174	1.14591
Hs2.421355.1.S1_3p_at	0.1551	0.00225	3.43332	-1.46579	1.16958	SYNE2	spectrin repeat containing nuclear envelope protein 2
g7959870_RC_3p_at	0.15871	0.00247	3.39604	-1.46617	0.460279
Hs.27027.0.S1_3p_at	0.15032	0.00202	-3.47872	-1.46949	-0.363479	CEP41	centrosomal protein 41
215005_3p_at	0.15668	0.00241	-3.4054	-1.47076	-0.329247	NECAB2	N-terminal EF-hand calcium binding protein 2
g13529280_3p_s_at	0.15637	0.00239	-3.4094	-1.47241	-0.315692	HPX	hemopexin
Hs2.434409.1.A1_3p_at	0.15563	0.00237	3.41257	-1.47355	0.768939	OR2H1	olfactory receptor family 2 subfamily H member 1
g7662405_3p_a_at	0.15668	0.00242	3.40417	-1.47505	0.794564	ANKRD6	ankyrin repeat domain 6
Hs.167015.0.A1_3p_at	0.14877	0.00195	-3.4923	-1.47632	-0.933039
Hs.146228.0.A1_3p_at	0.12642	0.00113	-3.71323	-1.47638	-2.0816	HIST1H2BC	histone cluster 1, H2bc
g11545796_3p_a_at	0.16149	0.00254	-3.38435	-1.47731	-1.41375	FAM129A	family with sequence similarity 129 member A
Hs.79204.0.S1_3p_at	0.15563	0.00235	-3.41527	-1.47915	-0.830891
g5901965_3p_x_at	0.15781	0.00244	-3.40035	-1.48043	-0.662306	HHLA3	HERV-H LTR-associating 3
g4505614_3p_s_at	0.14689	0.00185	-3.51344	-1.48074	-0.464555	PAX6	paired box 6
Hs.11210.0.A1_3p_at	0.15668	0.00242	3.40421	-1.48268	0.654197	ZNF816	zinc finger protein 816
1555682_3p_at	0.15871	0.00247	3.39581	-1.48776	0.404045	OTUB2	OTU deubiquitinase, ubiquitin aldehyde binding 2
Hs2.82302.2.S1_3p_s_at	0.15844	0.00246	3.3979	-1.48833	0.995863	HS6ST2	heparan sulfate 6-O-sulfotransferase 2
g7705854_3p_at	0.15261	0.00214	3.45524	-1.4932	0.420398	HSD17B12	hydroxysteroid 17-beta dehydrogenase 12
Hs.128782.0.S1_3p_at	0.15668	0.00242	-3.40441	-1.49585	-0.496419	DUSP18	dual specificity phosphatase 18
Hs.7531.1.S1_3p_at	0.15933	0.00249	-3.39206	-1.49958	-0.497386	SUN1	Sad1 and UNC84 domain containing 1
Hs2.382829.1.S1_3p_s_at	0.15168	0.0021	-3.46172	-1.5018	-0.937241	TNNT3	troponin T3, fast skeletal type
Hs.120451.0.A1_3p_at	0.16266	0.00257	3.37966	-1.50354	0.687474
Hs.247807.0.S1_3p_at	0.14617	0.00178	-3.52896	-1.50605	-1.26566
Hs2.406900.1.A1_3p_at	0.14617	0.00176	-3.53481	-1.50632	-1.15605	UACA	uveal autoantigen with coiled-coil domains and ankyrin repeats
213417_3p_at	0.16232	0.00256	-3.3812	-1.50647	-0.571308	TBX2	T-box 2
Hs.287688.0.A1_3p_at	0.16513	0.00264	-3.36847	-1.50677	-0.45231	ACVR2B-AS1	ACVR2B antisense RNA 1
Hs.292510.0.A1_3p_at	0.16513	0.00264	3.36754	-1.50829	0.642887
Hs.173949.0.A1_3p_at	0.15875	0.00248	3.39441	-1.50915	0.843086
Hs.124918.0.S1_3p_at	0.15542	0.00233	-3.41885	-1.51075	-0.428658	LCOR	ligand dependent nuclear receptor corepressor
g13325074_3p_at	0.15691	0.00242	-3.40313	-1.51334	-0.727188	QSOX1	quiescin sulfhydryl oxidase 1
g8923788_3p_at	0.15954	0.0025	-3.39021	-1.51454	-0.550451	FEV	FEV, ETS transcription factor
Hs.163932.0.A1_3p_at	0.16513	0.00262	3.37099	-1.51524	0.465805	CEP152	centrosomal protein 152
Hs2Affx.1.26.S1_3p_at	0.15875	0.00248	-3.39451	-1.51566	-0.350606	LMX1A	LIM homeobox transcription factor 1 alpha
Hs.278634.1.A1_3p_at	0.15875	0.00247	-3.39528	-1.5161	-0.414335	SPIDR	scaffolding protein involved in DNA repair
Hs.192534.0.A1_3p_at	0.16513	0.00264	-3.3676	-1.51648	-0.493034
g7705828_3p_s_at	0.16232	0.00256	-3.38156	-1.51658	-1.55328	ANGPTL4	angiopoietin like 4
Hs.129709.0.S1_3p_at	0.12985	0.00122	3.68328	-1.51976	1.20585	LOC100133811///LOC100133661///LOC100133484///ZNF749///RNASE2///HLA-DRB5///HLA-DRB4///HLA-DRB3///HLA-DRB2///HLA-DRB1	HLA class II histocompatibility antigen, DRB1-4 beta chain-like///HLA class II histocompatibility antigen, DR beta 4 chain-like///similar to Major histocompatibility complex, class II, DR beta 4///zinc finger protein 749///ribonuclease A family member 2///major histocompatibility complex, class II, DR beta 5///major histocompatibility complex, class II, DR beta 4///major histocompatibility comple…
Hs.146286.3.S1_3p_at	0.16513	0.00265	3.36733	-1.52022	0.532635	KIF13A	kinesin family member 13A
Hs.145068.0.A1_3p_at	0.15952	0.0025	3.39112	-1.5233	0.483916	STAC2	SH3 and cysteine rich domain 2
g4506388_3p_a_at	0.16513	0.00266	-3.36497	-1.52626	-0.527332	RAD51	RAD51 recombinase
g1805499_3p_a_at	0.16059	0.00252	-3.38707	-1.52953	-0.855231	MAP3K5	mitogen-activated protein kinase kinase kinase 5
Hs.5636.0.A1_3p_a_at	0.16513	0.00266	-3.36536	-1.52998	-0.690507	RAB6A	RAB6A, member RAS oncogene family
Hs.272327.0.S1_3p_at	0.15143	0.00209	3.4649	-1.53272	1.13756	DNAJC16	DnaJ heat shock protein family (Hsp40) member C16
Hs.109672.0.S2_3p_at	0.15668	0.00242	-3.40459	-1.53665	-0.456443	ST6GALNAC6	ST6 N-acetylgalactosaminide alpha-2,6-sialyltransferase 6
Hs.109122.0.A1_3p_at	0.16837	0.00273	3.35399	-1.53986	0.646488
Hs2.40342.1.A2_3p_at	0.16513	0.00263	3.36911	-1.54929	0.413005	TRIOBP	TRIO and F-actin binding protein
Hs.157263.0.A1_3p_at	0.16513	0.00263	-3.37001	-1.5505	-0.447143	LINC00689	long intergenic non-protein coding RNA 689
Hs.150308.0.A1_3p_at	0.16513	0.00261	-3.37228	-1.55139	-0.293083	EXOC3-AS1	EXOC3 antisense RNA 1
Hs.5737.0.S1_3p_a_at	0.16877	0.00279	-3.34494	-1.55258	-0.630896	FAM20B	family with sequence similarity 20 member B
Hs.239189.1.S1_3p_a_at	0.16513	0.00266	-3.36564	-1.55303	-0.463797	GLS	glutaminase
Hs.170056.0.S1_3p_at	0.16877	0.00278	3.34678	-1.55513	1.01706	IRAK3	interleukin 1 receptor associated kinase 3
Hs.302180.0.S1_3p_at	0.15668	0.0024	-3.40674	-1.55835	-1.61364	PRSS3P2///PRSS1	protease, serine 3 pseudogene 2///protease, serine 1
206285_3p_at	0.16877	0.00279	-3.34589	-1.56116	-0.601875	NPHP1	nephrocystin 1
Hs.127356.0.A1_3p_at	0.16858	0.00275	-3.3518	-1.56172	-0.823244	NES	nestin
g11493511_RC_3p_at	0.16513	0.00264	3.36819	-1.56232	0.405167	LOC100129513	similar to PRO0756
Hs.154331.0.A1_3p_at	0.14617	0.00181	3.52212	-1.56536	1.07866	TMEM33	transmembrane protein 33
Hs.24594.3.S1_3p_a_at	0.15461	0.00223	3.43769	-1.56611	1.02393	UBE4B	ubiquitination factor E4B
g7657362_3p_a_at	0.15542	0.00233	3.41929	-1.56918	0.350405	NBEA	neurobeachin
Hs2.425175.1.A1_3p_x_at	0.1688	0.00282	-3.34057	-1.57324	-0.469016
Hs.293451.0.A1_3p_at	0.16858	0.00274	3.3522	-1.57347	0.420327
g6031164_3p_x_at	0.14689	0.00185	-3.51468	-1.57468	-0.898883	F2R	coagulation factor II thrombin receptor
g13249345_3p_at	0.1381	0.00149	3.60257	-1.57651	1.1346	NPPC	natriuretic peptide C
Hs.140978.0.S1_3p_at	0.17011	0.00286	-3.33531	-1.57809	-1.1324	KRT80	keratin 80
Hs.326553.0.A1_3p_s_at	0.13602	0.00138	3.63259	-1.57832	1.27728
Hs.28310.0.A1_3p_at	0.16877	0.00279	3.34498	-1.57885	0.820106	FAM76B	family with sequence similarity 76 member B
Hs.23838.1.A2_3p_at	0.16837	0.00273	3.35434	-1.58321	0.615756	CACNA1D	calcium voltage-gated channel subunit alpha1 D
Hs.104915.0.A1_3p_at	0.16651	0.00269	-3.36025	-1.58636	-0.40038
Hs.281348.0.S2_3p_x_at	0.16837	0.00273	3.35478	-1.58815	0.64652	CCNJ	cyclin J
g12652874_3p_s_at	0.16541	0.00267	3.36381	-1.59093	0.701369	DHFR	dihydrofolate reductase
Hs.98661.0.A1_3p_at	0.1551	0.00225	3.43393	-1.59536	1.30681	HAGLROS	HAGLR opposite strand (non-protein coding)
Hs.187645.0.A1_3p_at	0.16513	0.00265	3.36636	-1.59575	0.772138	POLR1E	RNA polymerase I subunit E
g4504598_3p_at	0.17152	0.00293	3.32451	-1.59862	0.926632	IFNA8	interferon alpha 8
g12751138_3p_a_at	0.16513	0.00266	3.36497	-1.6007	0.373186	PARP9	poly(ADP-ribose) polymerase family member 9
Hs.121688.0.S1_3p_at	0.16877	0.00277	-3.3482	-1.60158	-0.880941	ZSCAN29	zinc finger and SCAN domain containing 29
g4503488_3p_at	0.16877	0.0028	-3.34409	-1.60425	-0.652343	EFNB3	ephrin B3
g13436223_3p_x_at	0.17011	0.00286	-3.33455	-1.60475	-0.596445	MGC4771	hypothetical LOC84754
g9961350_3p_at	0.16232	0.00256	-3.38093	-1.60489	-0.674178	F10	coagulation factor X
Hs.247893.0.S1_3p_at	0.15474	0.00223	3.43687	-1.60582	1.28221
Hs.129563.0.A1_3p_at	0.16877	0.00279	-3.34483	-1.60626	-1.35739	BORCS6	BLOC-1 related complex subunit 6
Hs.272197.0.S1_3p_at	0.17152	0.00293	-3.32566	-1.60669	-1.39299
Hs.306492.0.S1_3p_at	0.16858	0.00275	-3.35192	-1.60691	-0.8657	PQLC3	PQ loop repeat containing 3
g1864010_3p_a_at	0.16877	0.00277	-3.34775	-1.60724	-0.438726	SIRPA	signal regulatory protein alpha
Hs2.339290.1.S1_3p_at	0.13534	0.00137	-3.63779	-1.60805	-1.39824	LOC101927526	uncharacterized LOC101927526
Hs2.348883.1.S1_3p_s_at	0.17232	0.00298	-3.3177	-1.6097	-1.8634	FOXC1	forkhead box C1
g12653794_3p_at	0.16283	0.00257	3.37878	-1.6101	0.595592	EPDR1	ependymin related 1
Hs.31652.0.A1_3p_at	0.17087	0.00289	3.33069	-1.61061	0.452695	PLD6	phospholipase D family member 6
g13129081_3p_at	0.16877	0.0028	-3.3438	-1.61251	-0.579647	ATG9A	autophagy related 9A
Hs.65732.0.A1_3p_at	0.16877	0.00281	3.34184	-1.61322	1.12735
Hs.34898.0.A1_3p_at	0.17232	0.00298	3.31764	-1.61325	1.15884
g7108334_3p_at	0.17152	0.00293	-3.32502	-1.61381	-0.97011	CBR3	carbonyl reductase 3
Hs.107374.1.A1_3p_at	0.16877	0.00278	3.34686	-1.61591	0.495063
214223_3p_at	0.16877	0.00277	-3.34875	-1.61741	-0.418864	PTP4A3	protein tyrosine phosphatase type IVA, member 3
Hs.207076.0.A1_3p_at	0.14617	0.00178	-3.53036	-1.61747	-1.37928
Hs2.385797.1.S1_3p_x_at	0.16877	0.0028	-3.34378	-1.61885	-1.06895	LOC100129129	uncharacterized LOC100129129
227697_3p_at	0.16877	0.00282	-3.34147	-1.61904	-1.71738	SOCS3	suppressor of cytokine signaling 3
g13528683_3p_a_at	0.16877	0.00278	-3.34728	-1.61943	-0.439016	RPS6KL1	ribosomal protein S6 kinase like 1
Hs.258798.2.A1_3p_at	0.16901	0.00283	-3.33966	-1.61999	-0.467232	NSMCE4A	NSE4 homolog A, SMC5-SMC6 complex component
Hs.196647.0.S1_3p_at	0.16513	0.00264	3.36745	-1.62007	1.56931	SUSD5	sushi domain containing 5
207226_3p_at	0.17058	0.00288	3.33261	-1.62331	1.4413	HIST1H2BN	histone cluster 1, H2bn
Hs.279213.0.A1_3p_at	0.17231	0.00297	3.31889	-1.62427	0.813369
Hs.28935.0.A3_3p_at	0.16877	0.00281	3.34226	-1.62507	0.786496	TLE1	transducin like enhancer of split 1
Hs2.250726.3.A1_3p_at	0.15954	0.0025	3.39044	-1.62756	1.511	ELFN2	extracellular leucine rich repeat and fibronectin type III domain containing 2
Hs2.188296.1.S1_3p_s_at	0.17311	0.00306	3.30666	-1.6312	0.65894	TIGD4	tigger transposable element derived 4
Hs2.333465.1.S1_3p_at	0.16877	0.00277	-3.34775	-1.63184	-1.03082
217199_3p_s_at	0.17278	0.00302	3.31189	-1.6332	0.504971	STAT2	signal transducer and activator of transcription 2
Hs.146381.2.S1_3p_at	0.17087	0.00289	-3.33128	-1.63549	-0.637517	ETV6	ETS variant 6
Hs.126909.0.A1_3p_at	0.16933	0.00284	-3.33808	-1.6382	-0.55499	C2CD4B	C2 calcium dependent domain containing 4B
Hs.9741.0.S1_3p_s_at	0.17087	0.00289	-3.33099	-1.63892	-0.400087	TJAP1	tight junction associated protein 1
g13375716_3p_a_at	0.17246	0.003	-3.31578	-1.63971	-0.521771	CERS4	ceramide synthase 4
212161_3p_at	0.16925	0.00284	-3.33867	-1.64046	-0.32139	AP2A2	adaptor related protein complex 2 alpha 2 subunit
g4503138_3p_a_at	0.17152	0.00292	-3.32625	-1.64281	-0.536497	CTSB	cathepsin B
Hs2.379831.1.S1_3p_at	0.17278	0.00302	-3.31211	-1.64304	-0.641131	VNN1	vanin 1
g7662527_3p_at	0.17298	0.00305	3.3087	-1.64375	0.479494	C16orf72	chromosome 16 open reading frame 72
g4503104_3p_x_at	0.17336	0.00308	-3.30392	-1.64735	-0.474148	CST2	cystatin SA
Hs.74502.1.S1_3p_a_at	0.14617	0.0018	-3.52492	-1.64777	-0.607316	CTRB2	chymotrypsinogen B2
Hs.36475.1.A1_3p_a_at	0.17011	0.00286	-3.33494	-1.64802	-0.541137
Hs.31575.0.S4_3p_x_at	0.17152	0.00294	3.32369	-1.65139	0.498663	SEC63	SEC63 homolog, protein translocation regulator
1554640_3p_at	0.17147	0.00291	3.32845	-1.65239	0.756778	PALM2	paralemmin 2
Hs2.406837.1.S1_3p_at	0.17167	0.00296	-3.32081	-1.6526	-0.740629
213507_3p_s_at	0.15668	0.00241	-3.40578	-1.65303	-0.429344	KPNB1	karyopherin subunit beta 1
g4503596_3p_a_at	0.17369	0.00313	-3.29785	-1.65379	-0.77675	ERBB3	erb-b2 receptor tyrosine kinase 3
Hs.286055.3.S1_3p_at	0.17152	0.00295	-3.32236	-1.65445	-0.592425	GFAP	glial fibrillary acidic protein
Hs.13231.0.A1_3p_at	0.17358	0.00311	-3.30091	-1.655	-0.728232	CLEC2D	C-type lectin domain family 2 member D
Hs.63510.0.A1_3p_a_at	0.17262	0.00301	-3.31423	-1.65503	-0.421656	KIAA0141	KIAA0141
Hs.31945.0.S2_3p_at	0.1714	0.0029	-3.32903	-1.65521	-0.466454	FBXW7	F-box and WD repeat domain containing 7
Hs.165296.1.A1_3p_at	0.17152	0.00294	3.32409	-1.65718	0.531932	KLK13	kallikrein related peptidase 13
Hs.7724.1.S1_3p_at	0.17161	0.00296	-3.32137	-1.65819	-0.779505	MIR503HG	MIR503 host gene
g4504222_3p_at	0.16513	0.00266	-3.365	-1.6611	-0.408169	GUSB	glucuronidase beta
g4506890_3p_a_at	0.15303	0.00217	3.44838	-1.66144	0.261515	SET	SET nuclear proto-oncogene
g10181232_3p_x_at	0.17152	0.00295	-3.32245	-1.66236	-0.630824	ERBB2	erb-b2 receptor tyrosine kinase 2
g13279139_3p_a_at	0.17152	0.00293	-3.3255	-1.66284	-0.559693	SYT11	synaptotagmin 11
224698_3p_at	0.16841	0.00274	-3.35347	-1.66295	-0.376196	ESYT2	extended synaptotagmin 2
217588_3p_at	0.17152	0.00294	3.32338	-1.66392	0.417032	CATSPER2P1///CATSPER2	cation channel sperm associated 2 pseudogene 1///cation channel sperm associated 2
Hs.109219.1.A1_3p_at	0.1752	0.00318	-3.29055	-1.66427	-0.71874	PITPNC1	phosphatidylinositol transfer protein, cytoplasmic 1
Hs.37744.0.S1_3p_at	0.17232	0.00298	-3.31832	-1.66483	-0.872384	ADRB1	adrenoceptor beta 1
Hs.98346.0.A1_3p_at	0.17152	0.00292	3.32701	-1.6663	0.410611
g12653796_3p_at	0.15299	0.00216	3.45033	-1.66782	0.22743	TRAM1	translocation associated membrane protein 1
Hs.40178.1.S1_3p_x_at	0.17232	0.00299	-3.3165	-1.66886	-1.31613	GATAD2A	GATA zinc finger domain containing 2A
g4165080_3p_at	0.17298	0.00304	-3.3097	-1.66899	-0.454004	GALR2	galanin receptor 2
Hs.50895.0.S2_3p_at	0.17455	0.00316	-3.29317	-1.66918	-0.9057	HOXC4	homeobox C4
Hs.193458.0.A1_3p_x_at	0.17454	0.00316	-3.29357	-1.66999	-0.565747	UVSSA	UV stimulated scaffold protein A
g6807928_3p_s_at	0.17273	0.00302	-3.313	-1.67054	-0.501265	TELO2	telomere maintenance 2
Hs.8749.0.A1_3p_x_at	0.17369	0.00311	-3.29997	-1.67268	-1.16074
g11225486_3p_at	0.1761	0.00322	3.28575	-1.67361	0.55465	LSM2	LSM2 homolog, U6 small nuclear RNA and mRNA degradation associated
Hs.155160.2.S1_3p_s_at	0.17273	0.00302	3.31279	-1.67579	0.417091	SRSF8	serine and arginine rich splicing factor 8
Hs.118164.1.S1_3p_a_at	0.1752	0.0032	-3.28838	-1.67632	-0.512471	CLMN	calmin
Hs2.376915.1.S1_3p_x_at	0.14058	0.00155	-3.58549	-1.67637	-1.48981	LYST	lysosomal trafficking regulator
g9857401_3p_at	0.17298	0.00304	-3.30943	-1.67708	-0.533628	RASD2	RASD family member 2
g12620199_3p_at	0.16513	0.00266	3.36493	-1.67721	0.376758	LOC100131795///NMNAT2	uncharacterized LOC100131795///nicotinamide nucleotide adenylyltransferase 2
Hs.163271.0.S1_3p_s_at	0.1752	0.0032	-3.28902	-1.67723	-1.34392	IGHG1	immunoglobulin heavy constant gamma 1 (G1m marker)
Hs2.72367.1.S1_3p_s_at	0.16513	0.00264	3.36869	-1.67939	1.19933
Hs2.32699.1.S1_3p_s_at	0.17232	0.00299	-3.31681	-1.67972	-0.304176	SLC39A5	solute carrier family 39 member 5
Hs.17283.1.A1_3p_at	0.17654	0.00324	3.28342	-1.68007	0.490755	TTC17	tetratricopeptide repeat domain 17
g13129045_3p_at	0.17301	0.00305	-3.30824	-1.68202	-0.446976	C7orf26	chromosome 7 open reading frame 26
Hs.58399.0.A1_3p_at	0.17253	0.003	-3.31484	-1.68203	-0.726456	MCF2L	MCF.2 cell line derived transforming sequence like
Hs.61426.0.A1_3p_at	0.16546	0.00267	-3.36328	-1.68329	-0.930364	RASSF3	Ras association domain family member 3
Hs.32149.0.A1_3p_at	0.17654	0.00325	3.28163	-1.68347	0.777084	MBP	myelin basic protein
Hs2.765.2.S1_3p_s_at	0.175	0.00318	3.29172	-1.68384	0.61902	GATA1	GATA binding protein 1
Hs.162604.0.A1_3p_at	0.17298	0.00305	-3.30904	-1.68402	-0.385275	PGS1	phosphatidylglycerophosphate synthase 1
g4758005_3p_at	0.17298	0.00305	-3.30881	-1.68463	-0.810844	CLIC3	chloride intracellular channel 3
Hs2.128894.1.A1_3p_at	0.17336	0.00308	-3.30396	-1.68468	-0.683605	LOC105371401	uncharacterized LOC105371401
g4885508_3p_s_at	0.17161	0.00296	-3.32135	-1.68666	-0.554342	NBL1	neuroblastoma 1, DAN family BMP antagonist
Hs.21492.0.S1_3p_at	0.17232	0.00299	-3.31729	-1.6869	-0.424146	INPP5J	inositol polyphosphate-5-phosphatase J
215624_3p_at	0.17369	0.00313	-3.29813	-1.68786	-0.518429	TSC2	tuberous sclerosis 2
Hs.146187.0.A1_3p_at	0.17272	0.00301	-3.31358	-1.68828	-0.419004	AMIGO3///GMPPB	adhesion molecule with Ig like domain 3///GDP-mannose pyrophosphorylase B
Hs2.350768.1.S1_3p_at	0.17324	0.00307	-3.30578	-1.68872	-0.795299	CNTNAP5	contactin associated protein like 5
g967194_3p_at	0.17673	0.00328	3.278	-1.68929	0.620036	FUT5	fucosyltransferase 5
Hs.321571.0.S1_3p_at	0.17654	0.00327	3.27949	-1.69149	0.78285	MUC12	mucin 12, cell surface associated
g1326228_3p_at	0.1752	0.0032	3.2891	-1.69202	0.503424	FCAR	Fc fragment of IgA receptor
233876_3p_at	0.17654	0.00328	3.27881	-1.69252	0.444302
Hs.145377.1.S1_3p_at	0.1688	0.00282	3.34063	-1.69312	0.862478
232926_3p_x_at	0.17281	0.00303	-3.31142	-1.69332	-0.488568	ANKRD19P	ankyrin repeat domain 19, pseudogene
g11056017_3p_at	0.17358	0.0031	-3.30102	-1.69384	-0.428342	C12orf10	chromosome 12 open reading frame 10
Hs.7621.0.A1_3p_at	0.17355	0.00309	-3.30273	-1.69556	-0.350451	TCERG1L	transcription elongation regulator 1 like
230405_3p_at	0.17358	0.00311	-3.30075	-1.69603	-0.552825	C5orf56	chromosome 5 open reading frame 56
g12232384_3p_a_at	0.17311	0.00306	-3.30646	-1.69609	-0.376621	COPS7B	COP9 signalosome subunit 7B
Hs2.367877.1.S1_3p_s_at	0.17358	0.00311	3.301	-1.7005	0.654624	MMP2	matrix metallopeptidase 2
Hs2.364872.1.A1_3p_at	0.15668	0.00241	3.40573	-1.7018	1.09534
218714_3p_at	0.17011	0.00286	-3.33485	-1.70351	-1.23594	PRR14	proline rich 14
218880_3p_at	0.14763	0.00189	-3.50456	-1.70403	-1.42208	FOSL2	FOS like 2, AP-1 transcription factor subunit
Hs.12547.0.A1_3p_at	0.17311	0.00306	3.30754	-1.70502	0.657088
g12803726_3p_at	0.17336	0.00309	-3.30357	-1.70549	-0.456388	KRT7	keratin 7
Hs.125549.0.A1_3p_at	0.17786	0.00333	-3.2723	-1.70776	-0.861588	LOC105369921	uncharacterized LOC105369921
Hs.10268.0.S1_3p_at	0.17369	0.00312	-3.29851	-1.71012	-0.61711
Hs.11169.2.S2_3p_at	0.16877	0.00278	3.34713	-1.71167	1.27024	ERRFI1	ERBB receptor feedback inhibitor 1
Hs.17519.0.S1_3p_at	0.17384	0.00313	3.29712	-1.71368	0.495721	ELOVL6	ELOVL fatty acid elongase 6
Hs2.143746.1.A1_3p_x_at	0.17786	0.00334	-3.27108	-1.71505	-0.587074
Hs2.241392.2.S1_3p_s_at	0.17336	0.00308	3.30416	-1.71541	0.406653	CCL5	C-C motif chemokine ligand 5
Hs.108689.1.A1_3p_at	0.17452	0.00315	-3.2951	-1.71687	-0.74036
Hs.87197.0.S1_3p_at	0.17876	0.00339	-3.26475	-1.71766	-1.18672	LOC100506699	uncharacterized LOC100506699
Hs.49397.0.A1_3p_at	0.17704	0.0033	3.2758	-1.72069	0.861742	EPB41L5	erythrocyte membrane protein band 4.1 like 5
Hs2.381321.1.A1_3p_at	0.17876	0.00339	3.26436	-1.72218	0.978339	OR9A1P	olfactory receptor family 9 subfamily A member 1 pseudogene
g5729872_3p_a_at	0.17687	0.00329	-3.27693	-1.723	-1.42946	HPSE	heparanase
Hs2.356442.1.S1_3p_s_at	0.16877	0.00281	-3.34267	-1.72426	-0.961999	MALAT1	metastasis associated lung adenocarcinoma transcript 1 (non-protein coding)
g10863878_3p_at	0.17152	0.00292	-3.32584	-1.7243	-0.458761	SLC5A6	solute carrier family 5 member 6
Hs2.48507.2.S1_3p_a_at	0.17654	0.00327	-3.2801	-1.72436	-0.479358	CADM2	cell adhesion molecule 2
g7706456_3p_at	0.17281	0.00303	3.31104	-1.72517	0.515416	AKAP11	A-kinase anchoring protein 11
Hs2.192806.1.S1_3p_s_at	0.17876	0.00343	3.2602	-1.72782	1.19368	FAM122C	family with sequence similarity 122C
Hs2.377057.1.A1_3p_at	0.15522	0.00229	3.42635	-1.72821	1.17447
Hs.183803.0.A1_3p_x_at	0.15844	0.00246	3.39767	-1.7294	0.780419	DNASE1	deoxyribonuclease 1
242195_3p_x_at	0.16877	0.00276	-3.34927	-1.7296	-0.591876	NUMBL	NUMB like, endocytic adaptor protein
g4557424_3p_at	0.16877	0.00276	3.35018	-1.72981	0.360894	ENTPD3	ectonucleoside triphosphate diphosphohydrolase 3
1557107_3p_at	0.17876	0.0034	-3.26382	-1.73194	-1.13497	SLC26A4-AS1	SLC26A4 antisense RNA 1
Hs.112184.0.S2_3p_a_at	0.17454	0.00316	-3.2943	-1.73303	-0.380483	INTS1	integrator complex subunit 1
g8922891_3p_x_at	0.17876	0.00344	-3.25883	-1.7339	-0.516244	TAF6L	TATA-box binding protein associated factor 6 like
g9790232_3p_at	0.17911	0.00345	-3.25694	-1.7339	-0.52738	SLCO1B7///SLCO1B3///SLCO1B1	solute carrier organic anion transporter family member 1B7 (putative)///solute carrier organic anion transporter family member 1B3///solute carrier organic anion transporter family member 1B1
Hs.27262.1.S1_3p_s_at	0.17454	0.00316	-3.29402	-1.73417	-0.641681	ADCK2	aarF domain containing kinase 2
Hs2.350621.3.S1_3p_at	0.14316	0.00163	-3.56474	-1.73429	-1.17043	LMOD3	leiomodin 3
Hs.56237.0.A1_3p_at	0.1752	0.0032	-3.28825	-1.73491	-0.60758
Hs.101414.0.A1_3p_at	0.17631	0.00323	-3.28451	-1.73613	-0.498631	C16orf71	chromosome 16 open reading frame 71
Hs.180686.1.A1_3p_x_at	0.17786	0.00333	-3.27212	-1.73715	-0.553009	UBE3A	ubiquitin protein ligase E3A
Hs.255199.0.A1_3p_at	0.17654	0.00324	3.28274	-1.73825	0.409446
Hs.183874.0.A1_3p_a_at	0.1797	0.0035	3.25155	-1.7428	0.733333	CUL4A	cullin 4A
Hs.296782.0.S1_3p_at	0.17687	0.00329	3.27724	-1.74508	0.328985	LOC100133773///RPL21P80///RPL21P87///RPL21P37///RPL21P18///RPL21P16///RPL21P14///RPL21P134///RPL21P45///RPL21P119///RPL21P93///RPL21P98///RPL21P82///RPL21P46///RPL21P61///RPL21P69///RPL21P19///RPL21P62///RPL21P29///RPL21P44///RPL21P39///RPL21P97///RPL21	hypothetical LOC100133773///ribosomal protein L21 pseudogene 80///ribosomal protein L21 pseudogene 87///ribosomal protein L21 pseudogene 37///ribosomal protein L21 pseudogene 18///ribosomal protein L21 pseudogene 16///ribosomal protein L21 pseudogene 14///ribosomal protein L21 pseudogene 134///ribosomal protein L21 pseudogene 45///ribosomal protein L21 pseudogene 119///ribosomal protein L21 pseud…
Hs.151949.0.A1_3p_at	0.17953	0.00349	3.25245	-1.74598	0.551839	KLF12	Kruppel like factor 12
g8163910_3p_s_at	0.17654	0.00327	-3.28008	-1.7486	-0.364931	SH2B1	SH2B adaptor protein 1
Hs2.148580.1.S1_3p_s_at	0.17786	0.00333	-3.2723	-1.74875	-0.494606	LOC105370697	uncharacterized LOC105370697
Hs.18140.0.A1_3p_at	0.1752	0.0032	-3.28909	-1.74877	-0.465347	WWC1	WW and C2 domain containing 1
Hs.328199.0.A1_3p_s_at	0.1752	0.0032	-3.28906	-1.74889	-0.306531	CACNA1S	calcium voltage-gated channel subunit alpha1 S
g6005712_3p_at	0.18004	0.00354	-3.24699	-1.75209	-0.936907	KLF12	Kruppel like factor 12
g4503002_3p_at	0.15563	0.00235	-3.4164	-1.75274	-1.09786	CPB1	carboxypeptidase B1
g5730018_3p_at	0.18004	0.00355	3.24513	-1.75695	0.533039	RRH	retinal pigment epithelium-derived rhodopsin homolog
g4506440_3p_a_at	0.17631	0.00323	3.28467	-1.75767	0.432649	RBBP8	RB binding protein 8, endonuclease
Hs.259032.0.S1_3p_at	0.1785	0.00337	3.26684	-1.76193	0.481733
Hs.213606.0.A1_3p_s_at	0.18004	0.00358	-3.24155	-1.763	-1.23202	NCOA7	nuclear receptor coactivator 7
g13376004_3p_at	0.17786	0.00333	-3.27162	-1.76356	-0.754708	C1orf115	chromosome 1 open reading frame 115
Hs.23754.0.A1_3p_at	0.17876	0.0034	3.26353	-1.76389	0.55258	RNF139-AS1	RNF139 antisense RNA 1 (head to head)
Hs.306563.0.A1_3p_at	0.17152	0.00293	3.32509	-1.76457	0.992203	SYNRG	synergin, gamma
Hs.142856.0.A1_3p_a_at	0.17808	0.00335	-3.2689	-1.76484	-0.52134	USP28	ubiquitin specific peptidase 28
Hs.302187.0.S1_3p_at	0.17953	0.00349	-3.25254	-1.76721	-0.977121	NOBOX	NOBOX oogenesis homeobox
Hs.248865.0.A1_3p_at	0.17654	0.00327	3.27904	-1.76795	0.652602
1559083_3p_x_at	0.17704	0.0033	-3.27611	-1.76829	-0.489793	LOC284600	uncharacterized LOC284600
Hs.303157.2.S1_3p_a_at	0.18004	0.00354	3.2465	-1.76854	0.610438	TRBC1	T cell receptor beta constant 1
Hs.97910.0.S1_3p_at	0.17808	0.00336	3.26865	-1.77032	0.539361	ZNF503-AS1	ZNF503 antisense RNA 1
g7662497_3p_a_at	0.16877	0.00281	-3.34163	-1.77064	-0.575663	TMEM176B	transmembrane protein 176B
Hs2.404143.1.S1_3p_at	0.18004	0.00357	-3.24291	-1.7708	-0.378946	HPYR1	Helicobacter pylori responsive 1 (non-protein coding)
Hs.137476.0.S2_3p_at	0.17369	0.00313	-3.29785	-1.77281	-0.480246	PEG10	paternally expressed 10
Hs.20289.0.A1_3p_at	0.18004	0.00362	3.23708	-1.77554	0.55968
Hs2.201196.1.S1_3p_s_at	0.18004	0.00363	3.23624	-1.77855	0.755496	MIR2052HG	MIR2052 host gene
Hs.293222.0.S1_3p_at	0.18004	0.00361	-3.23809	-1.77878	-0.469114
Hs.7004.0.A1_3p_at	0.18004	0.00365	3.23374	-1.78054	0.592991
Hs.283532.2.S1_3p_at	0.18004	0.00365	3.23372	-1.78203	0.817242	CENPN	centromere protein N
g6631103_3p_a_at	0.17253	0.003	3.31482	-1.78279	0.305181	EI24	EI24, autophagy associated transmembrane protein
g4759055_3p_a_at	0.17786	0.00333	-3.27191	-1.78296	-0.662029	RRBP1	ribosome binding protein 1
Hs.28846.1.S1_3p_s_at	0.18005	0.00367	3.23179	-1.78357	0.505273	LOC401320	uncharacterized LOC401320
Hs.247748.1.S1_3p_at	0.18004	0.00353	-3.24765	-1.78365	-0.999641	PPP1R9A	protein phosphatase 1 regulatory subunit 9A
Hs.164008.0.A1_3p_at	0.18004	0.00362	-3.23688	-1.78393	-1.2118
Hs2.383147.1.S1_3p_at	0.18004	0.00364	3.23501	-1.78416	0.682892	RNF165	ring finger protein 165
Hs.245287.0.A1_3p_at	0.18004	0.00352	3.24923	-1.78462	0.867775
Hs.4764.0.S2_3p_at	0.17654	0.00325	3.28203	-1.78673	0.363348	IQSEC1	IQ motif and Sec7 domain 1
Hs.272400.0.A1_3p_at	0.17876	0.00341	3.26211	-1.78683	1.03916
Hs.252433.0.S1_3p_at	0.17808	0.00335	-3.26912	-1.78748	-0.732056	LOC339803	uncharacterized LOC339803
Hs.184390.0.S2_3p_at	0.17808	0.00335	-3.26931	-1.78774	-0.781337	ASPHD2	aspartate beta-hydroxylase domain containing 2
Hs2.381334.1.S1_3p_at	0.17876	0.00343	3.26015	-1.78822	0.729815	SNORA68	small nucleolar RNA, H/ACA box 68
Hs.287451.0.S1_3p_at	0.13602	0.0014	-3.62681	-1.78944	-1.38947
Hs.171381.0.A1_3p_at	0.18004	0.00353	3.24747	-1.79105	1.11946	SMIM10L1	small integral membrane protein 10 like 1
Hs.116110.0.A1_3p_at	0.1797	0.0035	3.25133	-1.79126	0.976004	IFRD1	interferon related developmental regulator 1
Hs.127832.0.S1_3p_at	0.17876	0.00341	-3.2627	-1.79439	-0.80168	CBFA2T2	CBFA2/RUNX1 translocation partner 2
Hs.159526.0.S3_3p_at	0.17876	0.00344	3.25885	-1.79564	0.680784	PTCH1	patched 1
g1236954_3p_a_at	0.18004	0.00356	3.24426	-1.79609	0.412235	PDE4D	phosphodiesterase 4D
g4504916_3p_at	0.18005	0.00368	-3.22999	-1.79776	-0.756903	KRT19///JUP	keratin 19///junction plakoglobin
Hs.323813.0.S1_3p_at	0.1806	0.00372	3.22555	-1.79814	0.550574	LRSAM1	leucine rich repeat and sterile alpha motif containing 1
g8923556_3p_at	0.17654	0.00326	-3.28088	-1.79886	-0.409452	GID8	GID complex subunit 8 homolog
Hs2.410913.1.S1_3p_at	0.18042	0.00371	3.22714	-1.79952	0.903174	EML5	echinoderm microtubule associated protein like 5
g13129081_3p_x_at	0.17876	0.00344	-3.25893	-1.80276	-0.603156	ATG9A	autophagy related 9A
Hs2.383135.1.S1_3p_x_at	0.12687	0.00115	-3.70844	-1.80342	-1.32145	LOC105373958	uncharacterized LOC105373958
Hs.100555.1.S1_3p_a_at	0.17939	0.00347	-3.25546	-1.80452	-0.507828	DDX18	DEAD-box helicase 18
Hs2.398130.1.S1_3p_s_at	0.18004	0.00365	-3.23408	-1.80548	-0.783767	PLXNA1	plexin A1
Hs.284192.0.A1_3p_at	0.17943	0.00348	3.25385	-1.80564	0.423272
g5454011_3p_at	0.17876	0.00341	3.26226	-1.80743	0.393199	PCGF3	polycomb group ring finger 3
Hs.306637.0.S1_3p_at	0.17939	0.00347	3.25487	-1.80754	0.833805
g5454009_3p_at	0.17876	0.00342	-3.2605	-1.80831	-0.525615	RNASEH2A	ribonuclease H2 subunit A
Hs.663.1.A1_3p_a_at	0.17454	0.00316	-3.29387	-1.81008	-1.25597	CFTR	cystic fibrosis transmembrane conductance regulator
g12052939_3p_a_at	0.18004	0.00353	-3.24827	-1.81012	-0.568768	ANK3	ankyrin 3, node of Ranvier (ankyrin G)
g4557442_3p_s_at	0.17152	0.00293	-3.32468	-1.81256	-1.22365	CETP	cholesteryl ester transfer protein
Hs.293510.0.A1_3p_at	0.1806	0.00376	3.22112	-1.814	0.494363
Hs2.407557.1.S1_3p_at	0.1806	0.00375	3.22269	-1.8149	0.816931	LOC101929488	uncharacterized LOC101929488
g6715581_3p_a_at	0.17943	0.00348	3.25373	-1.815	0.542117	AGTR1	angiotensin II receptor type 1
221321_3p_s_at	0.18004	0.0036	3.23946	-1.81519	0.462251	KCNIP2	potassium voltage-gated channel interacting protein 2
233526_3p_at	0.18122	0.00381	3.21544	-1.81554	0.768835
g11136625_3p_at	0.17834	0.00336	-3.26768	-1.81605	-1.25001	NOX3	NADPH oxidase 3
g9506630_3p_a_at	0.18004	0.00356	-3.24478	-1.81636	-0.481664	EML4///ALK	echinoderm microtubule associated protein like 4///anaplastic lymphoma receptor tyrosine kinase
g6851088_3p_a_at	0.17911	0.00346	-3.25658	-1.81851	-0.534509	SEL1L	SEL1L ERAD E3 ligase adaptor subunit
Hs.307069.0.S1_3p_at	0.18074	0.00378	-3.21883	-1.81969	-0.60736
Hs2Affx.1.254.S1_3p_at	0.1806	0.00376	3.22189	-1.82159	0.519606	OR4D2	olfactory receptor family 4 subfamily D member 2
Hs.104607.0.S1_3p_x_at	0.17876	0.00342	-3.26123	-1.82181	-1.13375
g186791_3p_a_at	0.18004	0.00358	3.24136	-1.82208	0.439891	XRCC5	X-ray repair cross complementing 5
g4503910_3p_at	0.18004	0.00357	-3.24265	-1.8231	-0.739609	GAP43	growth associated protein 43
Hs.25046.0.A1_3p_at	0.18004	0.00363	3.23598	-1.82355	1.14262	ATP2B3	ATPase plasma membrane Ca2+ transporting 3
Hs.35982.0.A1_3p_at	0.18004	0.00362	3.23691	-1.82519	0.737041	PLGLB2	plasminogen-like B2
Hs.278242.3.S1_3p_s_at	0.18004	0.00356	-3.24435	-1.82686	-0.364957	GM2A	GM2 ganglioside activator
Hs.17625.0.A1_3p_at	0.18255	0.00387	3.20976	-1.82724	1.14486	VSIG10	V-set and immunoglobulin domain containing 10
Hs2.399863.1.A1_3p_at	0.17953	0.00348	-3.2531	-1.82898	-1.02737
Hs.170737.0.A3_3p_at	0.18004	0.00362	3.23754	-1.83011	0.436305	UBA5	ubiquitin like modifier activating enzyme 5
Hs.94445.0.A1_3p_at	0.18005	0.00368	3.23009	-1.83384	1.34126
Hs.272006.0.A1_3p_x_at	0.17876	0.00343	-3.26017	-1.83417	-0.846311	PPARA	peroxisome proliferator activated receptor alpha
Hs.176539.0.A1_3p_at	0.18255	0.00387	3.20952	-1.8346	0.443231	LINC01532	long intergenic non-protein coding RNA 1532
Hs.302113.0.S1_3p_at	0.15563	0.00237	3.41209	-1.83489	0.992048
g4557736_3p_a_at	0.18004	0.00362	-3.23689	-1.83521	-0.445571	MAT1A	methionine adenosyltransferase 1A
Hs.42124.0.A1_3p_at	0.18094	0.00379	3.21803	-1.83531	0.894602	FAM200B	family with sequence similarity 200 member B
g12053282_3p_a_at	0.18355	0.00391	3.20526	-1.83599	0.850787	MIOS	meiosis regulator for oocyte development
Hs.173484.1.S1_3p_a_at	0.18005	0.00368	-3.2303	-1.83844	-0.52099	LRRC8A	leucine rich repeat containing 8 family member A
g13325360_3p_x_at	0.16513	0.00264	-3.36849	-1.83867	-0.666383	HLA-C	major histocompatibility complex, class I, C
Hs.189180.0.A1_3p_at	0.1806	0.00377	-3.22012	-1.83867	-0.967929	C11orf49	chromosome 11 open reading frame 49
g13477216_3p_at	0.17654	0.00326	-3.28079	-1.8387	-0.521383	CYHR1	cysteine and histidine rich 1
g13259553_3p_a_at	0.18004	0.00361	-3.23855	-1.84201	-0.480165	SGTA	small glutamine rich tetratricopeptide repeat containing alpha
Hs.292663.0.A1_3p_at	0.18004	0.0036	-3.23918	-1.84303	-1.31592
Hs.197645.0.A1_3p_at	0.18004	0.0036	3.23949	-1.84321	0.864197
g13376651_3p_at	0.18004	0.0036	-3.23909	-1.84328	-0.50149	PGGHG	protein-glucosylgalactosylhydroxylysine glucosidase
Hs2.378913.2.S1_3p_x_at	0.18004	0.00364	-3.23521	-1.84389	-0.709266	MEIOC	meiosis specific with coiled-coil domain
g6912263_3p_s_at	0.18004	0.00363	-3.23595	-1.84484	-1.2191	BACE2	beta-site APP-cleaving enzyme 2
g4758095_3p_s_at	0.18005	0.00367	-3.23171	-1.84703	-0.410597	CTSH	cathepsin H
Hs.332158.0.S1_3p_at	0.18005	0.00368	-3.23068	-1.84823	-0.429826	SLC38A10	solute carrier family 38 member 10
g5262598_3p_a_at	0.18017	0.00369	-3.22873	-1.84872	-0.388239	TFIP11	tuftelin interacting protein 11
Hs.28884.0.A1_3p_at	0.18004	0.00358	-3.24232	-1.84902	-0.454537	TCL6	T-cell leukemia/lymphoma 6 (non-protein coding)
Hs.132170.0.A1_3p_at	0.17876	0.00342	3.26094	-1.84905	0.785821	XPNPEP3	X-prolyl aminopeptidase 3
Hs.240443.0.S1_3p_at	0.18004	0.00364	-3.23461	-1.85303	-1.14575	NEAT1	nuclear paraspeckle assembly transcript 1 (non-protein coding)
Hs.12124.0.A1_3p_at	0.178	0.00334	-3.27028	-1.85403	-1.06779	ELAC2	elaC ribonuclease Z 2
g13027811_3p_s_at	0.1837	0.00392	-3.20458	-1.85458	-0.68401	FCHO2///GH2///GH1///CSHL1///CSH2///CSH1	FCH domain only 2///growth hormone 2///growth hormone 1///chorionic somatomammotropin hormone like 1///chorionic somatomammotropin hormone 2///chorionic somatomammotropin hormone 1
Hs.16241.0.A1_3p_at	0.18004	0.00365	-3.23435	-1.85473	-0.55884
Hs.164478.0.A2_3p_at	0.18005	0.00366	3.23298	-1.85626	0.566521	AZI2	5-azacytidine induced 2
g4758199_3p_at	0.17654	0.00327	3.27976	-1.85804	0.474278	DSP	desmoplakin
Hs2.398189.1.S1_3p_at	0.18307	0.00389	3.207	-1.85889	0.47755	GPBP1L1	GC-rich promoter binding protein 1 like 1
g2232135_3p_s_at	0.1806	0.00373	-3.22467	-1.86072	-0.641316	TRIP6	thyroid hormone receptor interactor 6
Hs.247950.0.S1_3p_at	0.15522	0.00228	3.42938	-1.86082	1.06138	IGL	immunoglobulin lambda locus
Hs2.384583.1.S1_3p_at	0.18537	0.00403	-3.19281	-1.86159	-0.658408
Hs.51043.1.S1_3p_at	0.18004	0.00364	3.23467	-1.86286	0.358465	GFM2	G elongation factor mitochondrial 2
Hs2.385563.1.S1_3p_at	0.18004	0.00363	3.23646	-1.86322	0.41371	LINC00486	long intergenic non-protein coding RNA 486
g7661733_3p_at	0.18004	0.00363	-3.23577	-1.86336	-0.368381	DCPS	decapping enzyme, scavenger
Hs.65750.0.S1_3p_at	0.18383	0.00393	-3.20341	-1.86368	-0.509765	ZFR2	zinc finger RNA binding protein 2
Hs.130181.0.S1_3p_s_at	0.1806	0.00374	-3.22354	-1.86395	-0.468158	LOC100132910///GALNT2	PRO1477///polypeptide N-acetylgalactosaminyltransferase 2
g1841341_3p_a_at	0.18005	0.00369	3.22968	-1.86532	0.488004	KCNQ2	potassium voltage-gated channel subfamily Q member 2
g4502066_3p_at	0.18004	0.00365	-3.23381	-1.86592	-0.703756	AMBP	alpha-1-microglobulin/bikunin precursor
g13195440_3p_at	0.1806	0.00373	-3.22491	-1.86679	-1.34792	KLF16	Kruppel like factor 16
g12655208_3p_a_at	0.1806	0.00377	-3.22061	-1.86764	-0.593343	SHISA5	shisa family member 5
g12652642_3p_at	0.18122	0.00381	-3.21595	-1.86949	-0.79296	RARRES2	retinoic acid receptor responder 2
g13623510_3p_s_at	0.18005	0.00367	-3.23156	-1.87211	-0.583983	PLPP7	phospholipid phosphatase 7 (inactive)
Hs.13211.0.A1_3p_at	0.18042	0.00371	3.22747	-1.87275	0.329178
g4507290_3p_at	0.18004	0.00363	3.23656	-1.87356	0.942099
Hs.272534.0.A1_3p_at	0.18074	0.00378	3.21916	-1.87382	0.399995	GIMAP5	GTPase, IMAP family member 5
g4885586_3p_a_at	0.18537	0.0041	-3.18572	-1.87539	-1.74492	CCL13	C-C motif chemokine ligand 13
Hs.23016.0.S1_3p_at	0.18537	0.00408	-3.18724	-1.87779	-0.908622	ACKR3	atypical chemokine receptor 3
Hs.50785.0.A2_3p_at	0.18042	0.00371	3.22734	-1.87847	0.703978	SEC22B	SEC22 homolog B, vesicle trafficking protein (gene/pseudogene)
g7959840_3p_at	0.1806	0.00377	-3.22034	-1.87855	-0.420942
1553755_3p_at	0.18108	0.0038	-3.21706	-1.87885	-0.602676	NXNL1	nucleoredoxin-like 1
g8922955_3p_s_at	0.1785	0.00337	3.26642	-1.87963	0.442561	LMBRD1	LMBR1 domain containing 1
Hs.53478.0.A1_3p_at	0.1486	0.00195	-3.4936	-1.87997	-1.36028
Hs.3743.1.A1_3p_s_at	0.1806	0.00375	-3.2222	-1.88124	-1.21184	LOC729580	hypothetical LOC729580
Hs.32360.2.S1_3p_a_at	0.18004	0.00355	-3.24577	-1.88366	-0.402038	CDK5RAP2	CDK5 regulatory subunit associated protein 2
Hs.44317.0.S2_3p_at	0.18537	0.00408	-3.1869	-1.88457	-0.753468	SOX10	SRY-box 10
Hs.245188.0.A2_3p_a_at	0.17022	0.00287	3.33389	-1.88511	1.18021	TIMP3	TIMP metallopeptidase inhibitor 3
Hs2.121492.1.S1_3p_at	0.18553	0.00411	3.18474	-1.88526	0.536377
g13477382_3p_a_at	0.18424	0.00397	-3.19902	-1.88633	-0.636793	MCM8	minichromosome maintenance 8 homologous recombination repair factor
Hs.247803.0.S1_3p_at	0.18537	0.00408	3.18684	-1.88678	0.708954	H2BFM	H2B histone family member M
Hs.333040.0.S1_3p_at	0.1806	0.00376	-3.22115	-1.88744	-0.783394	POU2F2	POU class 2 homeobox 2
g4506924_3p_a_at	0.18005	0.00368	3.23081	-1.88831	0.287795	SH3BGRL	SH3 domain binding glutamate rich protein like
4876812C_3p_at	0.18049	0.00371	3.22666	-1.88867	0.57367	PARVB	parvin beta
Hs.23165.0.A1_3p_at	0.18615	0.00414	3.18141	-1.88871	0.592087	QSER1	glutamine and serine rich 1
Hs2.384928.1.S1_3p_at	0.15542	0.00233	3.41968	-1.88879	1.02754	HPRT1	hypoxanthine phosphoribosyltransferase 1
Hs.134191.0.A1_3p_at	0.1806	0.00374	-3.22378	-1.88927	-0.406284	SLC35G1	solute carrier family 35 member G1
Hs.118786.0.S1_3p_at	0.16877	0.0028	-3.34317	-1.88949	-1.12797	MT2A	metallothionein 2A
g13376137_3p_a_at	0.17876	0.00343	-3.26009	-1.89096	-0.903551	TMC5	transmembrane channel like 5
g11321629_3p_a_at	0.18255	0.00387	-3.20948	-1.89119	-0.416396	NR1H2	nuclear receptor subfamily 1 group H member 2
g13543380_3p_s_at	0.1806	0.00375	3.22253	-1.89272	0.464586	ARHGDIA	Rho GDP dissociation inhibitor alpha
g4758765_3p_at	0.1806	0.00376	-3.22119	-1.89278	-0.659678	NDST3	N-deacetylase and N-sulfotransferase 3
215955_3p_x_at	0.1828	0.00388	3.20845	-1.89414	0.828369	ARHGAP26	Rho GTPase activating protein 26
g8923566_3p_at	0.1806	0.00377	-3.22078	-1.89599	-0.536518	TPCN1	two pore segment channel 1
g11125774_3p_at	0.13654	0.00142	-3.62141	-1.89657	-1.65756	REN	renin
g1755147_3p_at	0.18305	0.00389	-3.20735	-1.89697	-1.74854	DEFB1	defensin beta 1
g7705790_3p_a_at	0.18212	0.00385	3.21142	-1.89714	0.426012	RDH11	retinol dehydrogenase 11 (all-trans/9-cis/11-cis)
Hs.298262.1.S1_3p_a_at	0.1785	0.00338	-3.26621	-1.8977	-0.410434	RPS19	ribosomal protein S19
g3091285_3p_at	0.17152	0.00295	-3.3225	-1.89856	-1.38547	ESR2	estrogen receptor 2
g13375886_3p_at	0.18155	0.00382	3.21435	-1.90062	0.615059	ZMAT4	zinc finger matrin-type 4
Hs.136979.0.S1_3p_a_at	0.18074	0.00378	-3.21903	-1.90133	-0.333899	RASAL3	RAS protein activator like 3
g13236493_3p_at	0.181	0.00379	3.21758	-1.90232	0.508591	IL1A	interleukin 1 alpha
Hs.29159.1.S1_3p_at	0.18004	0.00365	-3.23424	-1.90412	-1.2989	ZNF75D	zinc finger protein 75D
Hs.121572.0.A1_3p_at	0.18693	0.00423	-3.17193	-1.90478	-2.67	BIRC3	baculoviral IAP repeat containing 3
Hs2.376879.1.A1_3p_at	0.18673	0.00419	3.17658	-1.90601	0.709226
g13430881_3p_a_at	0.18122	0.00381	-3.21557	-1.90612	-0.355422	CRTC1	CREB regulated transcription coactivator 1
Hs.172550.5.A1_3p_at	0.18537	0.00406	-3.18892	-1.90734	-0.694924	PTBP1	polypyrimidine tract binding protein 1
Hs.288869.0.S1_3p_a_at	0.18178	0.00384	-3.21318	-1.9081	-0.852487	NR2F2	nuclear receptor subfamily 2 group F member 2
Hs.178357.2.S1_3p_at	0.18178	0.00384	3.21317	-1.90864	0.594068	CAAP1	caspase activity and apoptosis inhibitor 1
Hs2.274885.1.S1_3p_s_at	0.18673	0.00418	-3.17722	-1.90866	-0.493068	LINC01056	long intergenic non-protein coding RNA 1056
Hs.61050.0.A1_3p_at	0.18417	0.00395	3.20095	-1.91029	0.372466	ANKRD53	ankyrin repeat domain 53
Hs.325678.0.A1_3p_at	0.1828	0.00388	-3.20826	-1.91064	-1.05625	CHD9	chromodomain helicase DNA binding protein 9
Hs.269099.0.A1_3p_at	0.18537	0.00408	-3.18779	-1.91167	-0.672093
Hs.274507.0.S1_3p_at	0.18693	0.00428	-3.16737	-1.91225	-0.619104
g7661625_3p_a_at	0.18212	0.00385	3.21167	-1.91231	0.382027	SERBP1	SERPINE1 mRNA binding protein 1
Hs.41294.0.A1_3p_at	0.18424	0.00396	3.19931	-1.91345	0.807238	GAS2L3	growth arrest specific 2 like 3
Hs.132890.0.A1_3p_at	0.18537	0.00409	3.18593	-1.91346	0.391473	SDCBP2-AS1	SDCBP2 antisense RNA 1
g13543688_3p_x_at	0.18673	0.00418	-3.17758	-1.91744	-0.46237	GINS4	GINS complex subunit 4
g12003430_3p_a_at	0.18335	0.0039	-3.20604	-1.91876	-1.50974	C19orf33	chromosome 19 open reading frame 33
Hs.108689.1.S1_3p_a_at	0.18627	0.00415	-3.18068	-1.91995	-0.95773
Hs.66803.0.S1_3p_at	0.16877	0.00277	-3.34853	-1.92009	-1.17421	IMPG2	interphotoreceptor matrix proteoglycan 2
Hs.274454.0.S1_3p_at	0.15563	0.00237	-3.4129	-1.92069	-0.598478	GP2	glycoprotein 2
Hs.277477.2.S1_3p_x_at	0.16807	0.00272	-3.35597	-1.92127	-0.284116	HLA-C///HLA-B	major histocompatibility complex, class I, C///major histocompatibility complex, class I, B
g4507750_3p_at	0.18693	0.00424	-3.17087	-1.92206	-1.18492	TYMS	thymidylate synthetase
211454_3p_x_at	0.18508	0.00399	-3.19636	-1.92485	-0.370128	FKSG49	FKSG49
Hs.48376.0.S1_3p_at	0.18537	0.00401	-3.19432	-1.92528	-0.498112	TNFRSF19	TNF receptor superfamily member 19
g11761320_3p_at	0.17329	0.00307	3.30526	-1.92574	1.37158	TLR9	toll like receptor 9
Hs2.146085.1.S1_3p_s_at	0.18693	0.00425	-3.16985	-1.92589	-0.424029	CC2D2A	coiled-coil and C2 domain containing 2A
Hs2.6790.2.S1_3p_at	0.17311	0.00306	-3.30666	-1.92703	-1.23063
g13518022_3p_at	0.18424	0.00396	-3.19962	-1.92726	-0.545164	OPCML	opioid binding protein/cell adhesion molecule like
g7662503_3p_at	0.18615	0.00414	-3.18146	-1.92726	-1.95048	LY96	lymphocyte antigen 96
Hs2.418477.1.S1_3p_at	0.18383	0.00392	3.20362	-1.93095	0.29456	SF3B2	splicing factor 3b subunit 2
Hs2.334325.1.S1_3p_at	0.18693	0.00438	3.1573	-1.93163	0.49115	LOC101928191	uncharacterized LOC101928191
Hs.21160.0.A1_3p_at	0.18537	0.00405	3.19044	-1.93234	0.592091
g11038627_3p_a_at	0.18673	0.0042	-3.1757	-1.93272	-0.594897	CHAT	choline O-acetyltransferase
Hs.237825.0.A3_3p_at	0.18537	0.00401	3.19422	-1.93415	0.314525	SRP72	signal recognition particle 72
Hs2.158744.2.S1_3p_at	0.18693	0.00439	-3.15667	-1.93542	-0.569141	ZNF568	zinc finger protein 568
Hs.173552.0.A1_3p_at	0.18537	0.00402	-3.19378	-1.93561	-1.1775	ZFP90	ZFP90 zinc finger protein
Hs.212157.0.A1_3p_at	0.18693	0.00431	3.16416	-1.93627	0.584318	ALKBH8	alkB homolog 8, tRNA methyltransferase
g5579463_3p_at	0.18417	0.00395	3.20103	-1.93837	0.317184	HIST2H4B///HIST4H4///HIST2H4A///HIST1H4L///HIST1H4E///HIST1H4B///HIST1H4H///HIST1H4C///HIST1H4J///HIST1H4K///HIST1H4F///HIST1H4D///HIST1H4A///HIST1H4I	histone cluster 2, H4b///histone cluster 4, H4///histone cluster 2, H4a///histone cluster 1, H4l///histone cluster 1, H4e///histone cluster 1, H4b///histone cluster 1, H4h///histone cluster 1, H4c///histone cluster 1, H4j///histone cluster 1, H4k///histone cluster 1, H4f///histone cluster 1, H4d///histone cluster 1, H4a///histone cluster 1, H4i
Hs.232194.0.A1_3p_at	0.17746	0.00331	3.27445	-1.93846	1.38191
Hs.301390.0.S1_3p_x_at	0.18537	0.00406	-3.18952	-1.93925	-0.602692
Hs.100877.0.A1_3p_at	0.18693	0.0044	-3.15563	-1.9396	-0.696476
Hs.120463.0.A1_3p_a_at	0.18424	0.00397	-3.19922	-1.941	-0.45879	LARP6	La ribonucleoprotein domain family member 6
Hs.539.3.A1_3p_at	0.18537	0.004	3.19531	-1.94107	0.518836	C17orf89	chromosome 17 open reading frame 89
g13435387_3p_x_at	0.18436	0.00397	3.1983	-1.94132	0.409199	CYP4A11	cytochrome P450 family 4 subfamily A member 11
Hs.24115.0.S1_3p_at	0.18537	0.00408	3.18764	-1.94208	0.56096	MIR17HG	miR-17-92a-1 cluster host gene
g13376547_3p_at	0.18693	0.0044	3.15564	-1.94216	0.484781	BIN3-IT1	BIN3 intronic transcript 1
Hs.271262.0.A1_3p_at	0.17881	0.00344	-3.258	-1.94277	-0.778371
g4507754_3p_at	0.18693	0.00438	-3.15762	-1.94503	-1.34495	TYROBP	TYRO protein tyrosine kinase binding protein
Hs.25956.0.S1_3p_at	0.18693	0.00431	3.16415	-1.94607	1.88026	SOSTDC1	sclerostin domain containing 1
Hs.120932.0.A1_3p_x_at	0.18615	0.00413	-3.18179	-1.94648	-0.369253	TNFRSF10D	TNF receptor superfamily member 10d
Hs2.434492.1.S1_3p_x_at	0.18212	0.00385	-3.21164	-1.94734	-0.480036
Hs.7946.0.S3_3p_a_at	0.18537	0.00402	-3.19332	-1.94788	-0.903428	MTUS1	microtubule associated tumor suppressor 1
Hs.153952.1.S1_3p_at	0.18537	0.00408	-3.18716	-1.94894	-0.534761	NT5E	5'-nucleotidase ecto
g6912707_3p_at	0.18537	0.00408	3.18745	-1.94898	0.681582	TIMM10	translocase of inner mitochondrial membrane 10 homolog (yeast)
g186635_3p_x_at	0.18122	0.00381	3.21601	-1.95039	1.19019	DBT	dihydrolipoamide branched chain transacylase E2
Hs.11367.0.S1_3p_at	0.18693	0.00425	3.17055	-1.95406	0.64425	NEAT1	nuclear paraspeckle assembly transcript 1 (non-protein coding)
Hs.54320.1.S1_3p_a_at	0.18537	0.00406	-3.18958	-1.95407	-0.440209	C19orf12	chromosome 19 open reading frame 12
g4505702_3p_at	0.18387	0.00394	3.20228	-1.95573	0.810555	PDZK1	PDZ domain containing 1
Hs.111779.1.S1_3p_at	0.18537	0.00402	3.19308	-1.95584	0.824306	SPARC	secreted protein acidic and cysteine rich
Hs.33519.0.A1_3p_at	0.18537	0.00406	3.18976	-1.95658	0.375653
208645_3p_s_at	0.18607	0.00412	-3.18314	-1.95729	-0.383641	RPS14	ribosomal protein S14
227075_3p_at	0.18537	0.00409	3.1859	-1.9576	0.375928	ELP3	elongator acetyltransferase complex subunit 3
Hs.132931.0.A1_3p_at	0.18693	0.00427	-3.16822	-1.95815	-0.853482	MTURN	maturin, neural progenitor differentiation regulator homolog (Xenopus)
g12655070_3p_at	0.18004	0.00353	-3.2475	-1.9589	-0.518613	TM4SF4	transmembrane 4 L six family member 4
g13376246_3p_a_at	0.18673	0.00417	-3.17865	-1.95962	-0.551096	ZNF672	zinc finger protein 672
g4557009_3p_at	0.18537	0.00406	-3.18891	-1.95971	-0.635643	ACP2	acid phosphatase 2, lysosomal
Hs.208334.0.S1_3p_at	0.18537	0.00405	-3.19027	-1.96	-0.641239	INSR	insulin receptor
Hs.306214.0.S1_3p_at	0.18971	0.00453	3.14304	-1.96064	0.481659	CDH26	cadherin 26
Hs2.406336.1.A1_3p_s_at	0.18537	0.00408	3.18695	-1.96144	0.746668	ATF1	activating transcription factor 1
Hs.23111.1.S1_3p_a_at	0.1806	0.00377	-3.22079	-1.96398	-1.97666	FARSA	phenylalanyl-tRNA synthetase alpha subunit
g11545903_3p_at	0.18537	0.00405	-3.19007	-1.964	-0.35893	DUS1L	dihydrouridine synthase 1 like
Hs2.381950.1.S1_3p_at	0.18693	0.00434	3.16162	-1.96407	0.325849	LY86-AS1	LY86 antisense RNA 1
Hs2.336697.1.S1_3p_x_at	0.18971	0.00454	3.14283	-1.96563	1.8127
Hs.312104.1.A1_3p_a_at	0.18679	0.0042	3.17477	-1.96608	0.727527
g8922375_3p_s_at	0.18537	0.00407	-3.18826	-1.96635	-0.523026	ARHGEF40	Rho guanine nucleotide exchange factor 40
Hs2.407237.1.A1_3p_at	0.19008	0.00456	3.14054	-1.96709	0.502685
Hs.250520.0.A1_3p_at	0.18537	0.0041	-3.18563	-1.96902	-1.0587
g13569900_3p_s_at	0.18615	0.00413	-3.18216	-1.96912	-0.392848	TSC22D4	TSC22 domain family member 4
g9961354_3p_at	0.18673	0.00416	-3.17901	-1.97056	-1.36634	F12	coagulation factor XII
Hs2.157825.1.S1_3p_s_at	0.18553	0.00411	3.18465	-1.97098	0.674144	ZDHHC15	zinc finger DHHC-type containing 15
Hs.306860.0.S1_3p_at	0.18673	0.00419	-3.17613	-1.97204	-0.647759	NLN	neurolysin
Hs.268723.0.A1_3p_at	0.18693	0.0043	3.16493	-1.97213	0.347963
g8923535_3p_s_at	0.18627	0.00415	-3.18052	-1.9726	-0.547703	HCFC1R1	host cell factor C1 regulator 1
g4503724_3p_s_at	0.18424	0.00397	-3.19895	-1.97557	-0.602483	FKBP1A	FK506 binding protein 1A
Hs2.348113.1.S1_3p_at	0.18673	0.0042	-3.17561	-1.97716	-1.52423
205320_3p_at	0.18693	0.00433	-3.16216	-1.97819	-0.482701	APC2	APC2, WNT signaling pathway regulator
Hs.237062.0.S1_3p_at	0.18673	0.00418	3.17689	-1.97901	0.695324	RAB3IP	RAB3A interacting protein
Hs.6535.0.S2_3p_at	0.18693	0.00429	-3.16626	-1.98017	-0.37326	SLC17A7	solute carrier family 17 member 7
Hs.24435.0.S1_3p_s_at	0.18693	0.00427	-3.16804	-1.98225	-0.410875	OXLD1	oxidoreductase like domain containing 1
240170_3p_at	0.18693	0.00424	3.17158	-1.98287	0.374292
Hs.306595.0.S1_3p_s_at	0.18673	0.00417	-3.17818	-1.9835	-0.42208	SUPT20H	SPT20 homolog, SAGA complex component
g13435404_3p_at	0.18693	0.00432	3.16352	-1.98376	0.361092	HRH2	histamine receptor H2
Hs.187686.0.A1_3p_x_at	0.18886	0.00448	-3.14812	-1.98486	-0.522072
Hs.144304.0.S1_3p_at	0.18693	0.00437	3.15872	-1.98571	0.628894	COQ2	coenzyme Q2, polyprenyltransferase
Hs.197082.0.A1_3p_at	0.18693	0.00437	3.15854	-1.98715	0.80229
231038_3p_s_at	0.18693	0.00425	-3.16978	-1.98799	-0.721476
Hs.301956.2.A1_3p_a_at	0.18693	0.00428	-3.16732	-1.98861	-0.407768	ZBTB11-AS1	ZBTB11 antisense RNA 1
Hs2.376880.1.S1_3p_at	0.1868	0.00421	3.17404	-1.98898	1.0475	SOX6	SRY-box 6
Hs.240052.0.A1_3p_at	0.18673	0.00419	-3.17647	-1.98992	-0.592779	CDH4	cadherin 4
Hs.184864.0.A1_3p_at	0.19095	0.0047	-3.12783	-1.99021	-0.656299	SHF	Src homology 2 domain containing F
Hs.100256.0.S1_3p_at	0.18693	0.00428	3.16683	-1.99045	0.37827	BTBD9	BTB domain containing 9
Hs.42792.0.A1_3p_at	0.19008	0.00459	-3.1379	-1.99202	-1.00098	LINC01116	long intergenic non-protein coding RNA 1116
Hs2.322044.1.S1_3p_s_at	0.18693	0.00438	-3.15763	-1.99206	-0.916946
Hs.178452.0.S1_3p_a_at	0.18693	0.00423	-3.17251	-1.99345	-0.451992	CTNNA1	catenin alpha 1
g438633_3p_a_at	0.18693	0.0043	-3.16513	-1.9946	-0.401623	SHMT1	serine hydroxymethyltransferase 1
g1000750_3p_at	0.17939	0.00347	3.25518	-1.99532	0.981895	NPY2R	neuropeptide Y receptor Y2
Hs.326391.0.A1_3p_at	0.1868	0.00421	3.174	-1.99547	0.331837	PHYHD1	phytanoyl-CoA dioxygenase domain containing 1
Hs.158196.2.A1_3p_at	0.18693	0.00438	3.15811	-1.99555	0.773173	CDKL5	cyclin dependent kinase like 5
1560964_3p_at	0.18693	0.00425	-3.17034	-1.99556	-0.381006
Hs2.365200.1.S1_3p_at	0.19008	0.00459	3.1376	-1.99558	0.51057
Hs2.434313.1.S1_3p_at	0.17943	0.00348	-3.25424	-1.99734	-1.15418
Hs.131915.0.A1_3p_a_at	0.19095	0.00469	3.12863	-1.99827	0.724444	ADNP2	ADNP homeobox 2
Hs.42656.0.A2_3p_at	0.18693	0.00438	3.15805	-1.99992	0.465803	RAPH1	Ras association (RalGDS/AF-6) and pleckstrin homology domains 1
Hs2.375651.1.A1_3p_at	0.17358	0.0031	-3.30109	-2.00183	-1.24923	LOC100508226///MAGI1-IT1///MAGI1	HHSL751///MAGI1 intronic transcript 1///membrane associated guanylate kinase, WW and PDZ domain containing 1
Hs.159354.1.A1_3p_at	0.19095	0.00468	-3.12944	-2.00359	-1.17008
g184264_3p_at	0.18693	0.00429	3.16671	-2.00374	0.366455	HNF1A	HNF1 homeobox A
Hs.306925.0.S1_3p_at	0.18673	0.00417	-3.17788	-2.00517	-0.86178	TCF12	transcription factor 12
g12653062_3p_a_at	0.18537	0.00407	-3.18804	-2.0053	-0.343759	OSBPL2	oxysterol binding protein like 2
g8923189_3p_at	0.19095	0.00469	-3.12854	-2.00594	-0.784614	FAM83E	family with sequence similarity 83 member E
Hs2.407042.1.S1_3p_at	0.18693	0.00433	3.16292	-2.00608	0.307462	SAMD15	sterile alpha motif domain containing 15
Hs.23765.0.S1_3p_at	0.18693	0.0044	-3.156	-2.00753	-0.441104	FAM213B	family with sequence similarity 213 member B
Hs.301293.0.S1_3p_at	0.18971	0.00454	-3.14254	-2.00771	-1.02495	NPAS3	neuronal PAS domain protein 3
Hs2.351265.1.S1_3p_at	0.19008	0.00459	-3.13792	-2.00924	-0.526578	CXorf58	chromosome X open reading frame 58
207263_3p_x_at	0.17881	0.00344	-3.25814	-2.00955	-2.10026	VEZT	vezatin, adherens junctions transmembrane protein
g13027609_3p_a_at	0.18693	0.00439	-3.15671	-2.01182	-0.437439	CENPBD1P1	CENPB DNA-binding domains containing 1 pseudogene 1
g7662361_3p_s_at	0.18805	0.00444	-3.15227	-2.01233	-0.324875	DHX30	DEAH-box helicase 30
Hs.113125.0.A1_3p_at	0.19095	0.00465	3.13295	-2.01333	0.684493	LOC727815	hypothetical LOC727815
Hs.24790.0.S1_3p_a_at	0.18849	0.00446	-3.15012	-2.01756	-0.615025	CACHD1	cache domain containing 1
Hs.76930.1.A1_3p_a_at	0.18693	0.00433	3.16287	-2.01831	0.408179	SNCA	synuclein alpha
g2587057_3p_at	0.17786	0.00334	-3.27096	-2.01852	-0.462227	TAPBP	TAP binding protein (tapasin)
Hs.188006.0.S1_3p_s_at	0.18673	0.0042	3.17519	-2.01854	0.582793	RHOBTB3	Rho related BTB domain containing 3
Hs.57664.0.S1_3p_at	0.18877	0.00448	-3.14862	-2.02088	-0.558655	ITGB6	integrin subunit beta 6
37966_3p_at	0.18693	0.00431	3.16452	-2.02108	0.445193	PARVB	parvin beta
g13569955_3p_s_at	0.18805	0.00444	-3.15229	-2.02117	-0.366465	ARPC5L	actin related protein 2/3 complex subunit 5 like
Hs.26530.0.S2_3p_at	0.18693	0.00437	3.15821	-2.02138	0.613394	SDPR	serum deprivation response
g4557336_3p_a_at	0.18849	0.00446	-3.15028	-2.02358	-0.661473	ASS1	argininosuccinate synthase 1
g179703_3p_at	0.18693	0.00438	-3.1574	-2.02359	-1.04969	C6	complement component 6
g7661773_3p_a_at	0.17654	0.00325	3.28252	-2.02611	1.21557	SETD2	SET domain containing 2
Hs.221132.0.A1_3p_at	0.18693	0.0044	-3.15612	-2.02628	-0.723109
Hs.58323.0.S1_3p_a_at	0.18874	0.00447	3.1492	-2.02845	0.889752
Hs.325530.0.A3_3p_a_at	0.18849	0.00445	-3.15092	-2.03112	-0.432028	EXOC7	exocyst complex component 7
Hs.146138.0.A1_3p_at	0.19339	0.0049	3.11038	-2.03186	0.49946
Hs.26395.1.S1_3p_at	0.1868	0.00421	-3.17383	-2.03223	-1.02883	EPB41L1	erythrocyte membrane protein band 4.1 like 1
Hs.164073.0.A1_3p_at	0.19095	0.00467	-3.13109	-2.03374	-0.782448	SLC26A9	solute carrier family 26 member 9
31637_3p_s_at	0.18971	0.00454	-3.14219	-2.03432	-0.599549	NR1D1///THRA	nuclear receptor subfamily 1 group D member 1///thyroid hormone receptor, alpha
1564767_3p_at	0.18693	0.00436	-3.1598	-2.03752	-1.0323
Hs.287633.0.S1_3p_at	0.19095	0.00465	-3.13211	-2.04055	-0.94427	C18orf8	chromosome 18 open reading frame 8
Hs.73082.1.S1_3p_a_at	0.19339	0.00498	3.10408	-2.04057	0.614198	KRT35	keratin 35
Hs.34744.0.S1_3p_at	0.18693	0.0043	-3.16554	-2.04102	-0.442881	ABCC5	ATP binding cassette subfamily C member 5
Hs.306316.0.S1_3p_at	0.19382	0.005	3.10194	-2.04104	0.524444	MEF2C-AS1	MEF2C antisense RNA 1
g1565299_3p_at	0.19339	0.00491	-3.10935	-2.04155	-1.0678
g7019568_3p_at	0.19008	0.00459	-3.13769	-2.04239	-0.304975	VPS4A	vacuolar protein sorting 4 homolog A
Hs2.407306.1.A1_3p_at	0.18805	0.00443	-3.1524	-2.04248	-0.390675	WHAMMP2	WAS protein homolog associated with actin, golgi membranes and microtubules pseudogene 2
Hs2Affx.1.15.S1_3p_at	0.18693	0.00435	-3.16071	-2.04317	-0.924441	NLRP13	NLR family pyrin domain containing 13
g13376758_3p_x_at	0.19339	0.00494	-3.10721	-2.04457	-0.703531	CXorf21	chromosome X open reading frame 21
Hs.124024.0.S2_3p_x_at	0.19008	0.0046	-3.13738	-2.0449	-1.17426	DTX1	deltex E3 ubiquitin ligase 1
g13775213_3p_s_at	0.19339	0.00494	3.10702	-2.04533	0.772245	DRC3	dynein regulatory complex subunit 3
g8923109_3p_a_at	0.19078	0.00463	-3.1347	-2.04574	-0.614146	NDE1	nudE neurodevelopment protein 1
Hs.112765.0.A1_3p_at	0.19339	0.00493	3.10789	-2.04589	0.646456	FAM133A	family with sequence similarity 133 member A
Hs.188838.0.A1_3p_at	0.19113	0.00471	-3.12688	-2.04594	-0.398701	PTPRA	protein tyrosine phosphatase, receptor type A
Hs.235543.0.A1_3p_at	0.19095	0.00468	-3.1297	-2.04643	-0.785025
Hs.134749.0.A1_3p_at	0.18926	0.00451	-3.14522	-2.04674	-0.613921	WDR73	WD repeat domain 73
Hs.214646.3.S1_3p_at	0.19008	0.00458	-3.13917	-2.04692	-0.41053	SLC35E2B///SLC35E2	solute carrier family 35 member E2B///solute carrier family 35 member E2
Hs.103135.0.A1_3p_at	0.18916	0.0045	-3.1466	-2.04749	-0.514538	SNHG19	small nucleolar RNA host gene 19
Hs2.136949.2.S1_3p_s_at	0.18849	0.00445	3.1507	-2.04803	0.31405	FGD2	FYVE, RhoGEF and PH domain containing 2
Hs.178393.0.S1_3p_at	0.18926	0.0045	3.14602	-2.04821	0.48084
Hs.69280.0.S1_3p_at	0.19095	0.00465	-3.13294	-2.04846	-0.575556	HAUS8	HAUS augmin like complex subunit 8
g4505194_3p_at	0.19095	0.00467	-3.13054	-2.04853	-0.428235	MAP3K11	mitogen-activated protein kinase kinase kinase 11
Hs.24870.0.A2_3p_at	0.18874	0.00447	3.14898	-2.04885	0.938276	INO80D	INO80 complex subunit D
Hs2.153260.2.S1_3p_s_at	0.19008	0.00458	-3.13883	-2.04973	-0.487644	SH3KBP1	SH3 domain containing kinase binding protein 1
Hs2.204529.2.S1_3p_s_at	0.19008	0.00457	3.13983	-2.04991	0.99102	ZNF333	zinc finger protein 333
g9558722_3p_a_at	0.18926	0.00451	-3.14561	-2.05031	-0.712603	ARHGEF4	Rho guanine nucleotide exchange factor 4
g6006039_3p_at	0.18005	0.00365	3.23326	-2.05095	0.324324	SLC25A14	solute carrier family 25 member 14
Hs.97300.0.A1_3p_at	0.18887	0.00448	3.14773	-2.05303	0.348321	C15orf65	chromosome 15 open reading frame 65
Hs2.385500.1.S1_3p_at	0.18383	0.00393	3.20334	-2.05305	0.959771	VSTM2A-OT1	VSTM2A overlapping transcript 1
Hs2.348624.1.S1_3p_at	0.19591	0.00508	3.09573	-2.05359	0.51887
Hs.176139.0.A1_3p_at	0.18971	0.00454	3.14238	-2.05475	0.414475
g1136385_3p_a_at	0.19095	0.0047	3.12814	-2.05519	0.539461	SUPT6H	SPT6 homolog, histone chaperone
Hs.257786.0.A1_3p_at	0.19339	0.00496	-3.10513	-2.05538	-0.71596	IRS1	insulin receptor substrate 1
Hs.48516.0.A1_3p_a_at	0.19095	0.00465	-3.13231	-2.05687	-0.444159	PLAC9	placenta specific 9
Hs.5437.2.A2_3p_at	0.19008	0.00457	3.14025	-2.05895	0.672529	JAZF1	JAZF zinc finger 1
Hs.278485.0.S1_3p_at	0.19382	0.005	3.10185	-2.06126	0.507844	OR1E1	olfactory receptor family 1 subfamily E member 1
g5031774_3p_a_at	0.18932	0.00452	3.1448	-2.06151	0.449273	CTDSPL	CTD small phosphatase like
233903_3p_s_at	0.19707	0.00513	3.09136	-2.06231	0.683895	ARHGEF26	Rho guanine nucleotide exchange factor 26
g5729771_3p_a_at	0.19095	0.0047	3.12806	-2.06329	0.418543	CLN5	ceroid-lipofuscinosis, neuronal 5
g7381210_3p_x_at	0.1974	0.00516	-3.08908	-2.06636	-0.576625	DCN	decorin
Hs.122341.0.A1_3p_at	0.19257	0.00479	-3.11987	-2.06749	-0.725165
Hs.106019.0.S1_3p_a_at	0.19225	0.00476	-3.12246	-2.06818	-0.599609	PPP1R10	protein phosphatase 1 regulatory subunit 10
Hs.24725.0.A1_3p_at	0.18693	0.00436	-3.15933	-2.06833	-1.65135	LOC101928069	uncharacterized LOC101928069
Hs2.187581.1.S1_3p_x_at	0.19095	0.00469	-3.12863	-2.0687	-0.533405	FRMD4A	FERM domain containing 4A
g13436385_3p_s_at	0.19019	0.0046	-3.13685	-2.07097	-0.549267	STAT6	signal transducer and activator of transcription 6
Hs2.145372.1.S1_3p_at	0.19095	0.00467	3.13056	-2.07116	0.69602	DISC1FP1	DISC1 fusion partner 1 (non-protein coding)
Hs.152653.0.S1_3p_at	0.19008	0.00459	-3.13823	-2.07137	-0.606549
g7662471_3p_at	0.19157	0.00473	3.12507	-2.07145	0.693018	PPM1E	protein phosphatase, Mg2+/Mn2+ dependent 1E
g7656943_3p_at	0.19008	0.00459	3.13806	-2.07159	0.420302	LYPD3	LY6/PLAUR domain containing 3
Hs.149429.0.A1_3p_at	0.19095	0.00467	3.13099	-2.07234	0.7633	SLC5A1	solute carrier family 5 member 1
g10863886_3p_a_at	0.1946	0.00503	3.09936	-2.07253	0.578832	CLDN1	claudin 1
Hs.144904.2.S1_3p_at	0.19008	0.00458	-3.13916	-2.07279	-0.398275	RNF187	ring finger protein 187
g7661805_3p_at	0.18693	0.00438	-3.15744	-2.07463	-0.25017	MRPL15	mitochondrial ribosomal protein L15
g11038651_3p_x_at	0.19168	0.00474	-3.12453	-2.07472	-0.709301	PTTG1	pituitary tumor-transforming 1
g13376207_3p_x_at	0.19235	0.00477	-3.12197	-2.07603	-0.493997	LOC100133585///RABEP2	similar to RABEP2 protein///rabaptin, RAB GTPase binding effector protein 2
Hs2.379563.1.A1_3p_at	0.19095	0.0047	3.12827	-2.07688	0.392596	ZDHHC18	zinc finger DHHC-type containing 18
g4502396_3p_s_at	0.19707	0.00513	-3.09157	-2.077	-1.5334	C2///CFB	complement component 2///complement factor B
Hs.253587.0.A1_3p_at	0.18537	0.00406	-3.18955	-2.0782	-1.5865
g398491_3p_at	0.19842	0.00524	-3.08216	-2.08012	-0.837873	LOC440871///IGK///IGKV3-20///IGKV3D-11///IGKV3D-15	similar to hCG2043206///immunoglobulin kappa locus///immunoglobulin kappa variable 3-20///immunoglobulin kappa variable 3D-11///immunoglobulin kappa variable 3D-15 (gene/pseudogene)
Hs.293916.0.S1_3p_at	0.19339	0.00496	-3.10532	-2.08023	-0.949451	EBF1	early B-cell factor 1
g2529432_3p_a_at	0.19257	0.0048	3.1192	-2.08174	0.360153	PAFAH2	platelet activating factor acetylhydrolase 2
Hs.56279.0.S1_3p_at	0.19339	0.00497	3.10482	-2.08211	0.445016	CARD18	caspase recruitment domain family member 18
Hs2.103002.1.S1_3p_s_at	0.19113	0.00471	-3.12717	-2.08378	-0.838969
Hs2Affx.1.326.S1_3p_x_at	0.19095	0.00466	-3.13174	-2.08439	-0.509412	TTLL3	tubulin tyrosine ligase like 3
238183_3p_at	0.19727	0.00515	3.08989	-2.08456	1.14009
Hs2.350885.1.S1_3p_at	0.1918	0.00475	3.12373	-2.08678	0.92497	HDX	highly divergent homeobox
Hs2.351127.1.S1_3p_at	0.19254	0.00478	-3.12072	-2.08768	-0.776721	LOC284788	uncharacterized LOC284788
Hs.146133.0.A1_3p_at	0.19339	0.00494	3.10713	-2.09028	0.758627	MARVELD3	MARVEL domain containing 3
Hs2.364776.1.A1_3p_s_at	0.18693	0.00428	-3.16703	-2.0909	-1.19796	ARHGAP29	Rho GTPase activating protein 29
Hs.273344.1.S1_3p_s_at	0.19095	0.00465	3.13245	-2.09173	0.415368	DCAF13	DDB1 and CUL4 associated factor 13
g13529052_3p_x_at	0.19267	0.00481	-3.11822	-2.09199	-1.14242	MT1G	metallothionein 1G
Hs.248013.0.S1_3p_s_at	0.19095	0.00468	-3.13019	-2.09236	-0.381941	RAB40AL///RAB40A	RAB40A, member RAS oncogene family-like///RAB40A, member RAS oncogene family
Hs.42656.0.A2_3p_x_at	0.19316	0.00486	3.11411	-2.09322	0.437549	RAPH1	Ras association (RalGDS/AF-6) and pleckstrin homology domains 1
Hs2.195373.1.A1_3p_at	0.19307	0.00484	-3.11597	-2.09323	-0.595431	LOC105370943	uncharacterized LOC105370943
Hs.227716.0.S2_3p_a_at	0.19257	0.0048	3.11912	-2.09324	0.536787	DIP2C	disco interacting protein 2 homolog C
Hs2.127395.1.A1_3p_at	0.19904	0.00533	-3.07533	-2.09381	-1.15984	DTHD1	death domain containing 1
Hs.283835.0.S1_3p_x_at	0.19904	0.00533	3.07485	-2.09418	0.58379
g4507776_3p_a_at	0.19095	0.00468	-3.12975	-2.09443	-0.408588	UBE2D3	ubiquitin conjugating enzyme E2 D3
Hs.33790.0.A1_3p_at	0.19339	0.00495	3.10603	-2.09462	0.388821
g13775169_3p_s_at	0.19888	0.00527	3.07997	-2.0955	0.355978
g11125763_3p_a_at	0.19254	0.00478	3.12078	-2.09711	1.12479	FXYD2	FXYD domain containing ion transport regulator 2
g4506804_3p_at	0.18693	0.00435	-3.16011	-2.09871	-0.645352	SCN1B	sodium voltage-gated channel beta subunit 1
Hs.74520.0.S1_3p_a_at	0.19558	0.00506	-3.0967	-2.09909	-1.86599	ATXN1	ataxin 1
Hs.292396.0.S1_3p_at	0.19888	0.00529	3.07814	-2.09912	0.606895
Hs.272213.0.S1_3p_x_at	0.19309	0.00485	-3.11483	-2.09982	-0.78017	GAREM2	GRB2 associated regulator of MAPK1 subtype 2
Hs.257571.0.A1_3p_at	0.19339	0.00491	-3.10938	-2.10073	-0.565931
Hs.236522.0.S1_3p_at	0.19168	0.00474	-3.12426	-2.10097	-0.545072	ABHD12	abhydrolase domain containing 12
1566110_3p_at	0.19141	0.00472	3.12599	-2.10107	0.286446	PIEZO1	piezo type mechanosensitive ion channel component 1
Hs2.25515.1.A1_3p_s_at	0.18693	0.00428	-3.16695	-2.10256	-0.897752	MCF2L	MCF.2 cell line derived transforming sequence like
Hs.145696.3.A1_3p_x_at	0.19906	0.00538	3.07106	-2.103	0.827412	RBM39	RNA binding motif protein 39
g829622_3p_at	0.18387	0.00393	-3.20252	-2.10353	-0.264666	MYL12B	myosin light chain 12B
Hs.271374.0.A1_3p_at	0.19906	0.0054	3.06993	-2.10362	0.567665
Hs.11123.2.A1_3p_at	0.19339	0.00497	-3.10467	-2.10469	-0.710112	HERC4	HECT and RLD domain containing E3 ubiquitin protein ligase 4
g6671492_3p_x_at	0.19257	0.00481	-3.11871	-2.10514	-0.496473	OGFR	opioid growth factor receptor
g13346501_3p_at	0.19888	0.00527	3.07984	-2.10565	0.522376	LPAL2	lipoprotein(a) like 2, pseudogene
g13376362_3p_at	0.19888	0.00531	-3.07692	-2.10661	-0.560251	SCD5	stearoyl-CoA desaturase 5
g8922460_3p_s_at	0.1925	0.00478	3.12137	-2.10707	0.471298	TMEM38B	transmembrane protein 38B
Hs.19121.0.S2_3p_a_at	0.19035	0.00461	-3.1362	-2.10727	-0.519119	AP2A2	adaptor related protein complex 2 alpha 2 subunit
g13129025_3p_at	0.19309	0.00485	-3.11522	-2.10941	-0.497906	TMEM106C	transmembrane protein 106C
Hs.151385.0.S1_3p_at	0.19307	0.00484	3.11569	-2.1102	0.569	VWA8	von Willebrand factor A domain containing 8
Hs.183779.0.A1_3p_at	0.19762	0.00517	-3.08752	-2.11079	-1.53232	CCAR1	cell division cycle and apoptosis regulator 1
Hs.125815.0.A1_3p_at	0.19765	0.00519	3.0859	-2.11329	0.466071
224062_3p_x_at	0.1999	0.00544	3.06656	-2.11385	0.840973	KLK4	kallikrein related peptidase 4
Hs.135617.0.S1_3p_x_at	0.19339	0.00491	-3.10953	-2.11391	-0.748028
Hs.147650.0.A1_3p_at	0.1752	0.0032	3.28825	-2.11394	1.08093
217016_3p_x_at	0.19272	0.00482	-3.11759	-2.11399	-0.427254	TMEM212	transmembrane protein 212
Hs.31386.0.S1_3p_a_at	0.19339	0.00492	-3.10902	-2.11401	-0.359851	SFRP2	secreted frizzled related protein 2
Hs2.127830.1.A1_3p_at	0.19759	0.00517	3.08787	-2.11414	0.494968	MYLK4	myosin light chain kinase family member 4
Hs.9075.0.S1_3p_a_at	0.19257	0.0048	-3.11875	-2.11416	-0.622715	STK17A	serine/threonine kinase 17a
g7211437_3p_x_at	0.19765	0.00519	3.08661	-2.11471	1.19398	GOLGA8B///GOLGA8A	golgin A8 family member B///golgin A8 family member A
g12654562_3p_a_at	0.19339	0.00498	-3.10361	-2.11533	-0.505678	AK1	adenylate kinase 1
g4506670_3p_s_at	0.19339	0.00493	-3.10798	-2.11553	-0.387653	RPLP2	ribosomal protein lateral stalk subunit P2
g12061050_3p_a_at	0.19095	0.00469	-3.12906	-2.11606	-0.600022	GADD45B	growth arrest and DNA damage inducible beta
Hs2.382623.1.S1_3p_x_at	0.19339	0.0049	-3.11054	-2.11681	-0.737076
g4507030_3p_at	0.19309	0.00485	3.11491	-2.11731	0.902553	SLC5A1	solute carrier family 5 member 1
Hs.13477.0.A1_3p_x_at	0.19339	0.00494	3.10693	-2.11781	0.702758	LOC286161	uncharacterized LOC286161
Hs.122762.0.A1_3p_x_at	0.19906	0.00539	3.07066	-2.11812	0.686104	ZNF430	zinc finger protein 430
Hs.43834.0.S1_3p_at	0.1928	0.00482	3.1171	-2.11844	1.36876	ZNF280B	zinc finger protein 280B
g13236556_3p_at	0.19305	0.00483	3.1163	-2.11847	0.544582	TMEM243	transmembrane protein 243
g13529139_3p_s_at	0.19339	0.0049	3.11092	-2.11937	1.00191	HMGN5	high mobility group nucleosome binding domain 5
g4758003_3p_at	0.19398	0.00501	3.10123	-2.12107	0.548746	CLGN	calmegin
Hs.257530.0.A1_3p_at	0.19906	0.00537	-3.07198	-2.1213	-0.501102	SNX24	sorting nexin 24
g8923420_3p_at	0.19376	0.00499	-3.10251	-2.12176	-0.35874	SARS2	seryl-tRNA synthetase 2, mitochondrial
g4503816_3p_at	0.18693	0.00439	-3.15703	-2.12199	-0.390296	KDSR	3-ketodihydrosphingosine reductase
Hs.132629.0.A1_3p_at	0.19339	0.00488	-3.11206	-2.12379	-0.327384
g13195440_3p_x_at	0.19339	0.00495	-3.10585	-2.12486	-0.438473	KLF16	Kruppel like factor 16
Hs.158101.0.A1_3p_x_at	0.19888	0.0053	-3.07705	-2.12559	-0.490676	ZNF738	zinc finger protein 738
Hs2.375719.1.S1_3p_x_at	0.19316	0.00486	-3.11421	-2.12633	-0.412806	NSFP1	N-ethylmaleimide-sensitive factor pseudogene 1
g4099210_3p_a_at	0.19339	0.00491	-3.10928	-2.12795	-0.772502	TSPAN6	tetraspanin 6
Hs2.385183.1.A1_3p_at	0.17369	0.00313	-3.29793	-2.1284	-1.73369
Hs2.435827.1.S1_3p_at	0.20158	0.00556	3.05751	-2.12854	0.805209	TRIQK	triple QxxK/R motif containing
Hs.190450.0.A1_3p_s_at	0.19904	0.00535	3.07356	-2.12934	0.33177	PIGB	phosphatidylinositol glycan anchor biosynthesis class B
g7657580_3p_at	0.19257	0.00479	3.11971	-2.12993	0.395796	SLC25A13	solute carrier family 25 member 13
g1469781_3p_a_at	0.1806	0.00375	-3.22229	-2.1303	-1.28164	EFNB3	ephrin B3
Hs.123609.0.S1_3p_at	0.19339	0.00494	3.10731	-2.13095	0.316762	LOC643406///LINC00654	uncharacterized LOC643406///long intergenic non-protein coding RNA 654
g10834999_3p_at	0.17369	0.00312	-3.29885	-2.13113	-0.693681	PNLIP///COL1A2	pancreatic lipase///collagen type I alpha 2 chain
Hs.89121.0.S1_3p_at	0.19339	0.00498	-3.10358	-2.1312	-0.467884	KIAA0485	uncharacterized LOC57235
g8922276_3p_a_at	0.19339	0.00487	-3.11322	-2.13123	-0.67502	TMEM51	transmembrane protein 51
Hs.202255.0.A1_3p_at	0.19339	0.00496	-3.10567	-2.13194	-1.05272
Hs.174139.0.S4_3p_at	0.18004	0.00355	3.24582	-2.13201	0.334588	CLCN3	chloride voltage-gated channel 3
Hs.306591.0.S1_3p_at	0.20219	0.0056	-3.05385	-2.13511	-0.804502	TMEM132A	transmembrane protein 132A
Hs.6298.0.S1_3p_at	0.19339	0.00493	-3.10815	-2.13556	-0.634914	NAV1	neuron navigator 1
g6523818_3p_s_at	0.19456	0.00503	3.09971	-2.13577	0.705796	SRD5A1	steroid 5 alpha-reductase 1
g4504894_3p_a_at	0.19339	0.00495	-3.10628	-2.136	-0.405464	KPNA1	karyopherin subunit alpha 1
Hs.101150.0.A1_3p_at	0.19905	0.00535	3.07329	-2.13794	0.374552	PPP1R18	protein phosphatase 1 regulatory subunit 18
Hs.159188.0.S1_3p_at	0.19906	0.00541	-3.06902	-2.13799	-0.577029
Hs.197803.1.A1_3p_x_at	0.19759	0.00517	-3.08791	-2.13811	-0.46294	SUZ12P1	SUZ12 polycomb repressive complex 2 subunit pseudogene 1
1559623_3p_at	0.19339	0.00494	-3.10745	-2.13945	-0.525404	C11orf54	chromosome 11 open reading frame 54
Hs2.348322.1.S1_3p_at	0.19539	0.00506	-3.09737	-2.13962	-0.530371	NXNL1	nucleoredoxin-like 1
g1765984_3p_at	0.19765	0.00518	-3.0867	-2.14201	-1.23513	KCNJ15	potassium voltage-gated channel subfamily J member 15
g7706676_3p_at	0.19867	0.00525	-3.0811	-2.14232	-0.529786	SLC14A1	solute carrier family 14 member 1 (Kidd blood group)
Hs2.435931.1.S1_3p_x_at	0.18387	0.00393	-3.20249	-2.14256	-0.411529	MDN1	midasin AAA ATPase 1
Hs.293156.0.A1_3p_at	0.19765	0.00519	3.08639	-2.14315	0.659608
Hs.301748.0.S1_3p_at	0.18693	0.00437	-3.15826	-2.14351	-0.863421
Hs2.312487.1.S1_3p_at	0.19904	0.00533	3.07473	-2.14369	0.409303
g4502078_3p_a_at	0.19339	0.00495	3.1062	-2.14535	0.364473	AMPD3	adenosine monophosphate deaminase 3
Hs.155489.2.S1_3p_at	0.199	0.00532	-3.07623	-2.1455	-1.14336	SRGAP1///SLC4A1	SLIT-ROBO Rho GTPase activating protein 1///solute carrier family 4 member 1 (Diego blood group)
Hs.158714.0.S1_3p_at	0.19724	0.00514	-3.0906	-2.14594	-0.369358	HECA	hdc homolog, cell cycle regulator
Hs.22634.0.A1_3p_at	0.20392	0.00568	3.04841	-2.1463	0.418972
4919775C_3p_s_at	0.1974	0.00515	-3.0892	-2.14656	-0.52673	ZNF710	zinc finger protein 710
Hs.11177.0.A1_3p_at	0.19769	0.00521	-3.0845	-2.14675	-0.538854	STEAP4	STEAP4 metalloreductase
Hs2.385773.1.S1_3p_at	0.19724	0.00514	3.09047	-2.15022	0.652019	LOC101929441	uncharacterized LOC101929441
Hs2.333918.1.S1_3p_at	0.20392	0.00568	-3.04815	-2.15076	-0.545992	SCARA5	scavenger receptor class A member 5
Hs2.116156.1.S1_3p_at	0.19765	0.0052	-3.08511	-2.15231	-0.845083	ARHGAP26-AS1	ARHGAP26 antisense RNA 1
Hs2.429701.1.S1_3p_at	0.20444	0.00573	3.04437	-2.15326	0.601151	RARS2	arginyl-tRNA synthetase 2, mitochondrial
g8922831_3p_at	0.20219	0.0056	-3.05423	-2.15466	-0.632028	PRR11	proline rich 11
Hs2.291964.1.S1_3p_s_at	0.18004	0.00355	-3.24596	-2.15536	-1.46596	LOC105376530	uncharacterized LOC105376530
g4505270_3p_at	0.18693	0.00437	-3.15894	-2.15586	-1.08507	MT1X	metallothionein 1X
Hs.167167.0.A1_3p_at	0.19904	0.00535	-3.07382	-2.15815	-1.04478
Hs.293650.0.A1_3p_s_at	0.19595	0.00508	3.09536	-2.15844	0.290671	SEC16B	SEC16 homolog B, endoplasmic reticulum export factor
Hs2.327451.1.S1_3p_s_at	0.19904	0.00534	-3.07424	-2.15869	-0.390452
Hs.237323.2.S2_3p_at	0.19765	0.0052	3.08518	-2.15944	0.573902	PGM3	phosphoglucomutase 3
Hs.278648.0.S1_3p_at	0.20154	0.00555	-3.05819	-2.15971	-0.666293
Hs.1074.1.A1_3p_s_at	0.20154	0.00555	-3.05809	-2.16139	-0.628785	SFTPC	surfactant protein C
g7662650_3p_at	0.19707	0.00512	3.09184	-2.16235	0.810033	RGCC	regulator of cell cycle
Hs.173648.1.A1_3p_at	0.20444	0.00579	3.03973	-2.16358	0.968055	ZNF818P	zinc finger protein 818, pseudogene
Hs2.437527.1.S1_3p_at	0.19765	0.0052	-3.08516	-2.1638	-0.641308	OSBPL1A	oxysterol binding protein like 1A
Hs.177135.0.A1_3p_at	0.19867	0.00526	3.08083	-2.16399	0.603947	MAML3	mastermind like transcriptional coactivator 3
g11496980_3p_a_at	0.1968	0.00511	-3.09274	-2.16501	-0.833126	SVIL	supervillin
g13435154_3p_at	0.19843	0.00524	-3.08188	-2.16691	-0.591924	WBSCR23	Williams-Beuren syndrome chromosome region 23
Hs.10964.0.S1_3p_a_at	0.19339	0.00497	-3.10454	-2.16716	-0.32867	ATPAF1	ATP synthase mitochondrial F1 complex assembly factor 1
Hs2.6295.2.S1_3p_at	0.18693	0.0044	-3.15613	-2.16743	-1.42622	ZNF385B	zinc finger protein 385B
g4505622_3p_at	0.19888	0.0053	-3.07731	-2.16857	-0.651831	PBX1	PBX homeobox 1
Hs.173522.0.A1_3p_at	0.20444	0.0058	-3.03937	-2.1709	-2.55032
Hs.179309.0.A1_3p_at	0.20444	0.00579	3.03982	-2.1729	0.506276
g13375712_3p_s_at	0.18693	0.00426	-3.16921	-2.17319	-0.27156	TCTN1	tectonic family member 1
g12804750_3p_at	0.19904	0.00532	-3.0757	-2.174	-0.500042	RRS1	ribosome biogenesis regulator homolog
Hs.24064.0.A1_3p_at	0.20444	0.00576	3.0425	-2.17409	0.764535	STAT5B	signal transducer and activator of transcription 5B
Hs2.307374.1.S1_3p_s_at	0.20547	0.00588	-3.03373	-2.17452	-1.50306
g4507370_3p_x_at	0.19772	0.00522	-3.08418	-2.17465	-0.27317	TAZ	tafazzin
Hs.87083.0.A1_3p_at	0.20393	0.00569	3.04736	-2.17489	0.343735
g4507460_3p_at	0.20444	0.00572	-3.04495	-2.17632	-1.06984	TGFA	transforming growth factor alpha
Hs.19597.1.A2_3p_at	0.20547	0.00589	-3.03273	-2.17664	-1.19388	CMIP	c-Maf inducing protein
Hs.145356.0.A1_3p_x_at	0.19888	0.00529	3.07852	-2.1783	0.534524
g13183148_3p_at	0.20121	0.00553	3.05976	-2.17878	0.436922	ADGRE3	adhesion G protein-coupled receptor E3
Hs.263671.0.A1_3p_at	0.20547	0.00592	3.03092	-2.17936	0.642981	RDX	radixin
g7018429_3p_at	0.18693	0.00423	3.1723	-2.17945	0.338465	GOLT1B	golgi transport 1B
g6470140_3p_at	0.20121	0.00553	-3.05954	-2.17991	-0.497413	CYP2E1	cytochrome P450 family 2 subfamily E member 1
g13489053_3p_at	0.18537	0.00404	-3.19099	-2.18015	-0.399123	MAP2K2	mitogen-activated protein kinase kinase 2
Hs.130612.0.A1_3p_at	0.18693	0.00431	-3.16394	-2.1811	-0.971513
Hs.301914.1.A1_3p_at	0.20444	0.00573	-3.04415	-2.18138	-0.591847	LMO3	LIM domain only 3
Hs.190904.0.A1_3p_at	0.20547	0.0059	-3.03235	-2.18174	-1.12458
Hs2.368672.1.S1_3p_s_at	0.20444	0.00572	-3.04515	-2.1827	-0.80342	YPEL2	yippee like 2
g4503176_3p_at	0.19769	0.00521	-3.0845	-2.1842	-0.357088	TEX28	testis expressed 28
g8923317_3p_x_at	0.19904	0.00534	-3.07395	-2.18458	-0.477626	CDKAL1	CDK5 regulatory subunit associated protein 1 like 1
214411_3p_x_at	0.18004	0.0036	-3.23905	-2.18524	-0.504228	CTRB2	chymotrypsinogen B2
4865428C_3p_s_at	0.20444	0.00575	3.04277	-2.18554	0.719288	PVR	poliovirus receptor
Hs.70823.0.S2_3p_at	0.19888	0.00531	-3.07687	-2.18627	-0.976517	SULF1	sulfatase 1
Hs.272073.0.A1_3p_at	0.19906	0.00538	-3.07136	-2.19131	-0.865081
Hs.306353.0.S1_3p_x_at	0.19888	0.00529	-3.07844	-2.1915	-0.812644	ATP9A	ATPase phospholipid transporting 9A (putative)
g4507448_3p_a_at	0.20694	0.006	-3.02528	-2.19216	-0.693038	IGLJ3///ARFRP1	immunoglobulin lambda joining 3///ADP ribosylation factor related protein 1
g7242145_3p_at	0.19904	0.00534	-3.07395	-2.19357	-0.963392	PDZRN4	PDZ domain containing ring finger 4
Hs.241569.0.A1_3p_at	0.19906	0.0054	3.06976	-2.19363	0.340302	CPM	carboxypeptidase M
Hs.61993.0.A1_3p_at	0.17876	0.00344	3.25899	-2.19423	1.15609
g11415025_3p_x_at	0.18693	0.00436	-3.15912	-2.19535	-0.445851	RPL18AP3///RPL18A	ribosomal protein L18a pseudogene 3///ribosomal protein L18a
Hs.48445.0.S1_3p_at	0.18673	0.0042	3.17542	-2.1955	0.83796	NXPH1	neurexophilin 1
Hs.105902.0.A1_3p_at	0.19888	0.0053	-3.0771	-2.19554	-0.416789
g2529562_3p_at	0.19888	0.0053	-3.07771	-2.19641	-0.843188	TNFRSF10B	TNF receptor superfamily member 10b
1561817_3p_at	0.19888	0.00528	3.07869	-2.19696	0.783694
Hs2.434116.1.S1_3p_at	0.20444	0.00578	-3.04044	-2.19794	-0.458426
Hs.194984.0.A1_3p_at	0.18693	0.00428	-3.16716	-2.19996	-1.09832
g6006017_3p_at	0.1997	0.00543	-3.06729	-2.20058	-0.881279	LGALS4	galectin 4
Hs2.352142.2.S1_3p_x_at	0.20752	0.00608	-3.01928	-2.20233	-0.731246	GTF2IRD2	GTF2I repeat domain containing 2
Hs.157106.0.A1_3p_at	0.20178	0.00557	3.0565	-2.20235	0.725441
210975_3p_x_at	0.20752	0.00609	-3.01883	-2.20354	-0.72636	FASTK	Fas activated serine/threonine kinase
Hs2.275520.1.A1_3p_at	0.19906	0.00538	-3.07147	-2.20389	-0.376362
Hs.296749.0.S1_3p_at	0.18004	0.00352	3.24896	-2.20423	1.23456
g4758051_3p_at	0.20158	0.00555	3.05774	-2.20429	0.416675	CRABP1	cellular retinoic acid binding protein 1
Hs2.298624.1.A1_3p_at	0.20433	0.00571	3.04628	-2.2044	0.619522	ARIH2OS	ariadne homolog 2 opposite strand
Hs.179657.2.S1_3p_at	0.20048	0.00548	3.06335	-2.20455	0.321227	PLAUR	plasminogen activator, urokinase receptor
Hs2.353095.1.S1_3p_at	0.19906	0.0054	-3.06929	-2.20485	-0.513815	ZHX2	zinc fingers and homeoboxes 2
Hs.293553.0.S1_3p_at	0.20064	0.00549	-3.06252	-2.20492	-0.759249	RLIM	ring finger protein, LIM domain interacting
g9506690_3p_at	0.20014	0.00545	-3.06557	-2.20746	-0.616953	VSIG10	V-set and immunoglobulin domain containing 10
Hs.130101.0.S1_3p_at	0.20752	0.00611	3.01703	-2.20757	0.92893	SLC5A4	solute carrier family 5 member 4
Hs.95511.0.A1_3p_at	0.20683	0.00598	-3.02643	-2.21031	-0.52634	ABCA9	ATP binding cassette subfamily A member 9
g13375786_3p_at	0.20466	0.00583	3.03745	-2.21043	0.36422	EFCAB1	EF-hand calcium binding domain 1
g13325315_3p_a_at	0.20799	0.00615	-3.01443	-2.2112	-0.787318	PYCARD	PYD and CARD domain containing
Hs.120547.0.A1_3p_at	0.20466	0.00583	3.03746	-2.21175	0.433752
Hs.157487.0.A1_3p_at	0.19906	0.00536	3.07297	-2.21319	0.364595
Hs.81360.1.A1_3p_a_at	0.19906	0.00541	3.0689	-2.21366	0.37432	MAPK1IP1L	mitogen-activated protein kinase 1 interacting protein 1 like
g7959916_RC_3p_at	0.20646	0.00596	-3.02743	-2.21426	-0.374396
Hs.258612.1.A1_3p_at	0.20799	0.00615	-3.01472	-2.21504	-0.869406	KIR2DS4	killer cell immunoglobulin like receptor, two Ig domains and short cytoplasmic tail 4
Hs.126216.0.A1_3p_at	0.20547	0.00591	3.03164	-2.2161	1.04128	MMAA	methylmalonic aciduria (cobalamin deficiency) cblA type
g4758975_3p_a_at	0.19906	0.00539	3.07068	-2.21771	0.453562	PTK2B	protein tyrosine kinase 2 beta
Hs.54416.1.A1_3p_at	0.19906	0.00539	3.06995	-2.21933	0.289148	SIX1	SIX homeobox 1
g4826835_3p_s_at	0.20752	0.00605	3.02133	-2.21955	0.529228	MMP9	matrix metallopeptidase 9
Hs.22151.1.S3_3p_at	0.20117	0.00552	3.06014	-2.22002	0.772036	NLN	neurolysin
g12803642_3p_x_at	0.19906	0.0054	-3.06965	-2.22005	-0.489595	TRIP11	thyroid hormone receptor interactor 11
g10835229_3p_a_at	0.20101	0.00551	-3.06097	-2.22021	-1.10194	MT1G	metallothionein 1G
Hs.133288.0.A1_3p_at	0.20178	0.00558	3.05582	-2.22067	1.09895
g3811294_3p_a_at	0.19906	0.0054	3.06958	-2.22077	0.33823	COQ7	coenzyme Q7, hydroxylase
g13310411_3p_at	0.1999	0.00544	-3.06636	-2.22187	-1.13586	MT1HL1	metallothionein 1H-like 1
Hs.13967.0.A1_3p_at	0.20513	0.00586	-3.03525	-2.22315	-0.36189	NAALADL1	N-acetylated alpha-linked acidic dipeptidase-like 1
222480_3p_at	0.20843	0.00622	3.00986	-2.22324	0.453189	UBE2Q1	ubiquitin conjugating enzyme E2 Q1
g12052837_3p_a_at	0.20263	0.00563	-3.0518	-2.22364	-0.389762	DMAP1	DNA methyltransferase 1 associated protein 1
Hs.146858.0.S1_3p_at	0.20178	0.00558	-3.05606	-2.22518	-1.81921	PCDH10	protocadherin 10
Hs.170042.0.A1_3p_at	0.18424	0.00397	3.19888	-2.22524	0.341909	SLC30A8	solute carrier family 30 member 8
Hs.232407.0.A1_3p_at	0.20064	0.00549	-3.06266	-2.22724	-0.365625	ENKUR	enkurin, TRPC channel interacting protein
g9622123_3p_at	0.19004	0.00456	3.14118	-2.22811	0.411836	RDH11	retinol dehydrogenase 11 (all-trans/9-cis/11-cis)
g4501856_3p_a_at	0.20392	0.00569	3.04762	-2.22859	0.361799	ACADL	acyl-CoA dehydrogenase, long chain
Hs.196529.0.A1_3p_at	0.19727	0.00514	3.09002	-2.2288	0.927044	GCC2	GRIP and coiled-coil domain containing 2
g12803446_3p_x_at	0.20028	0.00547	-3.06411	-2.22914	-0.59348	MOV10	Mov10 RISC complex RNA helicase
g8922562_3p_at	0.20694	0.00602	3.02358	-2.22916	1.11438	DNAJC17	DnaJ heat shock protein family (Hsp40) member C17
Hs2.343245.1.S1_3p_at	0.20014	0.00546	3.06509	-2.22925	0.499104	KLHDC7B	kelch domain containing 7B
Hs.61426.0.A1_3p_x_at	0.20752	0.00607	-3.02016	-2.23011	-0.432072	RASSF3	Ras association domain family member 3
g13386509_3p_a_at	0.18004	0.00353	-3.24766	-2.23014	-1.28068	WT1	Wilms tumor 1
g12002215_3p_at	0.20028	0.00547	3.06427	-2.23046	0.585719	ENAM	enamelin
Hs.306613.0.S1_3p_at	0.19904	0.00534	3.07412	-2.2306	1.09565	SEMA3D	semaphorin 3D
g11038625_3p_at	0.20799	0.00616	-3.01379	-2.23064	-0.801833	ACTG2	actin, gamma 2, smooth muscle, enteric
212516_3p_at	0.20096	0.0055	-3.06151	-2.23238	-0.31963	ARAP1	ArfGAP with RhoGAP domain, ankyrin repeat and PH domain 1
g184029_3p_at	0.19095	0.00464	-3.13332	-2.2324	-2.23774	HGF	hepatocyte growth factor
Hs.293687.0.A1_3p_at	0.20444	0.00577	3.04168	-2.23269	0.44269
Hs.302064.0.S1_3p_at	0.20028	0.00547	-3.06403	-2.23407	-0.25868	OR7E19P	olfactory receptor family 7 subfamily E member 19 pseudogene
g6970061_3p_at	0.18009	0.00369	3.22924	-2.23426	0.963368
Hs.142296.2.A1_3p_at	0.20158	0.00556	3.05725	-2.2345	0.785271	JRK	Jrk helix-turn-helix protein
1562641_3p_at	0.20178	0.00557	-3.0563	-2.23751	-1.06946	FAM122C	family with sequence similarity 122C
g13528689_3p_a_at	0.20444	0.00572	-3.04528	-2.23762	-0.458766	PLXNB2	plexin B2
Hs.302037.1.S1_3p_at	0.20752	0.0061	-3.01816	-2.2378	-1.03545	ZNRD1ASP	zinc ribbon domain containing 1 antisense, pseudogene
Hs.173337.0.A1_3p_at	0.20843	0.00623	3.009	-2.23918	0.639964	LINC00518	long intergenic non-protein coding RNA 518
Hs2.98712.1.S1_3p_s_at	0.20752	0.00612	-3.01678	-2.2398	-0.541347	TXNDC2	thioredoxin domain containing 2
Hs.70488.0.A3_3p_a_at	0.20154	0.00554	3.05857	-2.24266	0.420095	MTRF1L	mitochondrial translational release factor 1 like
Hs.118502.0.A1_3p_at	0.20726	0.00604	-3.02244	-2.24304	-0.682969
g12224886_3p_a_at	0.20219	0.0056	-3.05402	-2.24314	-0.447469	SLC22A23	solute carrier family 22 member 23
Hs.11308.0.A1_3p_x_at	0.20752	0.00612	3.01668	-2.24356	0.454597
Hs.5025.1.A1_3p_at	0.20694	0.00599	3.02593	-2.24441	0.519245	NEBL	nebulette
Hs2.336697.1.S1_3p_at	0.20752	0.00611	3.0169	-2.24586	1.4702
Hs.191618.0.A1_3p_at	0.20444	0.00579	3.04032	-2.24616	0.645674
Hs.301711.0.A1_3p_at	0.19744	0.00516	3.08872	-2.24664	0.367284	C12orf75	chromosome 12 open reading frame 75
Hs.254127.0.S1_3p_at	0.20998	0.00633	-3.00254	-2.24678	-0.838334	HIVEP3	human immunodeficiency virus type I enhancer binding protein 3
g639426_3p_a_at	0.20107	0.00552	-3.06059	-2.24736	-0.467843	LONP1	lon peptidase 1, mitochondrial
Hs2.438617.1.S1_3p_at	0.20625	0.00595	3.02884	-2.24742	0.5352	NUTM2A-AS1	NUTM2A antisense RNA 1
Hs2.436037.1.S1_3p_at	0.20444	0.00573	-3.04463	-2.24761	-0.760486	2024-09-02	septin 2
Hs.270149.0.A1_3p_at	0.21084	0.00639	2.99804	-2.24786	0.565438
Hs.293262.0.A1_3p_at	0.20444	0.00579	-3.04038	-2.24828	-0.388994
Hs.24969.1.S1_3p_a_at	0.20799	0.00616	-3.01378	-2.24965	-0.421628	GABRA5	gamma-aminobutyric acid type A receptor alpha5 subunit
Hs.26045.1.S2_3p_a_at	0.20444	0.00576	-3.04192	-2.24981	-0.367152	PTPRA	protein tyrosine phosphatase, receptor type A
Hs.301183.0.A1_3p_a_at	0.20392	0.00568	3.04796	-2.2504	0.285817	NFKBIZ	NFKB inhibitor zeta
Hs.168075.1.A2_3p_a_at	0.20014	0.00546	-3.06523	-2.25252	-0.415458	TNPO1	transportin 1
Hs.118654.0.A1_3p_at	0.20219	0.00562	3.05297	-2.25314	0.630135	ASAH2B	N-acylsphingosine amidohydrolase 2B
Hs.272319.0.S1_3p_at	0.20987	0.00632	3.003	-2.25334	0.596651	PLXNA4	plexin A4
Hs.292503.0.A1_3p_s_at	0.21203	0.00645	2.99427	-2.25335	0.542093	PAOX	polyamine oxidase (exo-N4-amino)
Hs2.259667.1.S1_3p_s_at	0.19779	0.00522	-3.08376	-2.25439	-0.615373
Hs.62492.0.A1_3p_at	0.20219	0.00561	-3.05333	-2.25664	-0.296069	SCGB3A1	secretoglobin family 3A member 1
g12654726_3p_a_at	0.20444	0.00576	-3.04202	-2.25696	-0.916621
g1906010_3p_a_at	0.20485	0.00584	3.03626	-2.25844	0.439144	ADK	adenosine kinase
Hs2.404145.1.A1_3p_at	0.21239	0.00648	2.99194	-2.25859	0.808828	CSPG4P5	chondroitin sulfate proteoglycan 4 pseudogene 5
Hs.187603.0.A1_3p_at	0.18926	0.00451	-3.14548	-2.25912	-1.06373	SERPINB9	serpin family B member 9
Hs.22151.1.S3_3p_x_at	0.20444	0.00577	3.04163	-2.2593	0.694675	NLN	neurolysin
g1932819_3p_a_at	0.20444	0.00575	3.04266	-2.25963	0.34787	RUNX1	runt related transcription factor 1
1554308_3p_s_at	0.20096	0.00551	3.06134	-2.26009	1.22653	GABRA2	gamma-aminobutyric acid type A receptor alpha2 subunit
Hs2.378547.1.S1_3p_at	0.21045	0.00638	2.99905	-2.2623	0.515496
Hs.8974.0.A1_3p_at	0.20392	0.00567	-3.0487	-2.26404	-0.461222	KCTD21	potassium channel tetramerization domain containing 21
g11641412_3p_s_at	0.20219	0.00561	-3.05358	-2.26482	-0.574144	CDC25B	cell division cycle 25B
Hs.22003.0.S2_3p_at	0.19257	0.00479	3.11974	-2.26554	1.54016	SLC6A1	solute carrier family 6 member 1
g520524_3p_at	0.20219	0.00561	-3.05315	-2.26605	-1.1002	FUT7	fucosyltransferase 7
Hs2.16340.1.A1_3p_s_at	0.20843	0.00623	-3.00916	-2.26619	-0.514122	SUOX	sulfite oxidase
233254_3p_x_at	0.18005	0.00369	-3.22983	-2.26668	-2.01682	PTEN	phosphatase and tensin homolog
Hs.28705.0.S1_3p_at	0.20444	0.00572	-3.04527	-2.26709	-0.685606
Hs.166262.0.A1_3p_x_at	0.20843	0.00622	-3.00933	-2.26844	-0.802063
Hs.209117.0.S1_3p_at	0.20547	0.00589	3.03294	-2.26949	0.558249	PFDN6	prefoldin subunit 6
Hs.296638.1.A1_3p_s_at	0.19762	0.00518	-3.08729	-2.26963	-0.902956
Hs.116750.0.S1_3p_at	0.21449	0.00657	2.98615	-2.27039	0.792468
Hs.68055.0.S1_3p_at	0.20485	0.00584	3.03617	-2.27092	0.414518	DISP1	dispatched RND transporter family member 1
Hs.100007.1.A1_3p_at	0.21016	0.00635	-3.00102	-2.27135	-0.400773	RFX2	regulatory factor X2
227850_3p_x_at	0.20444	0.00576	-3.04247	-2.27224	-0.307266	CDC42EP5	CDC42 effector protein 5
Hs2.351005.2.S1_3p_a_at	0.17654	0.00326	-3.28106	-2.27238	-1.67673	ZNF396	zinc finger protein 396
Hs2.353155.4.S1_3p_at	0.20466	0.00582	3.03786	-2.27251	0.327929	EARS2	glutamyl-tRNA synthetase 2, mitochondrial
Hs2.350574.1.S1_3p_at	0.21338	0.00653	2.98928	-2.27367	0.429233
Hs.248083.0.A1_3p_at	0.20444	0.00578	-3.04098	-2.27445	-0.786758
g6382068_3p_a_at	0.20843	0.00619	-3.0115	-2.27472	-0.678856	TSPO	translocator protein
Hs2.402088.1.S1_3p_at	0.20485	0.00584	-3.03608	-2.27553	-0.57819
Hs.89643.1.A1_3p_at	0.21239	0.00648	2.99228	-2.27576	0.639739	TKT	transketolase
Hs2.384938.1.S1_3p_x_at	0.20547	0.00588	3.03315	-2.2758	0.351918	ELOVL5	ELOVL fatty acid elongase 5
Hs.321142.0.S1_3p_at	0.1968	0.00511	-3.09295	-2.27667	-0.909438
Hs.156637.1.A1_3p_at	0.20444	0.0058	3.03959	-2.27726	0.740561	CBLC	Cbl proto-oncogene C
g13386459_3p_a_at	0.20547	0.00588	-3.03323	-2.27817	-0.432454	SZT2	seizure threshold 2 homolog (mouse)
219618_3p_at	0.20979	0.00631	-3.00339	-2.27935	-0.496584	IRAK4	interleukin 1 receptor associated kinase 4
Hs.139648.0.S1_3p_s_at	0.20547	0.00591	-3.03115	-2.2815	-0.873163	KIF1C	kinesin family member 1C
g3319289_3p_a_at	0.21558	0.00666	-2.98077	-2.28173	-0.706224	MED1	mediator complex subunit 1
Hs.224277.0.A1_3p_at	0.20558	0.00592	3.03045	-2.28399	0.428944
g7705297_3p_a_at	0.20444	0.00578	-3.04068	-2.28489	-1.16698	ZMYND10	zinc finger MYND-type containing 10
g13447750_3p_at	0.20694	0.00601	3.02427	-2.28573	0.495403	ADRA2A	adrenoceptor alpha 2A
g13528761_3p_s_at	0.20646	0.00596	3.02814	-2.28618	0.729624	TRNT1	tRNA nucleotidyl transferase 1
Hs.227591.0.A1_3p_at	0.20452	0.00581	-3.03871	-2.2863	-0.445351	OTUD6B-AS1	OTUD6B antisense RNA 1 (head to head)
g5901943_3p_at	0.20457	0.00581	-3.03838	-2.28784	-0.324068	EMILIN1	elastin microfibril interfacer 1
Hs.76364.4.S1_3p_s_at	0.20752	0.00609	-3.0185	-2.28929	-1.19396	AIF1	allograft inflammatory factor 1
Hs2.399757.1.S1_3p_at	0.2158	0.00672	-2.977	-2.29266	-0.949373	NCALD	neurocalcin delta
Hs2.385514.1.S1_3p_at	0.21581	0.00674	-2.9758	-2.2929	-0.760308	STRN	striatin
g4504484_3p_a_at	0.20752	0.00609	-3.01894	-2.29313	-0.473237	HPS1	HPS1, biogenesis of lysosomal organelles complex 3 subunit 1
238051_3p_x_at	0.21576	0.00671	-2.97753	-2.29416	-0.412323	PWWP2B	PWWP domain containing 2B
g12803104_3p_at	0.1806	0.00372	-3.22581	-2.29546	-0.311411	NUCB1	nucleobindin 1
g5729883_3p_at	0.20547	0.00588	-3.03331	-2.29631	-0.563235	IGF2BP2	insulin like growth factor 2 mRNA binding protein 2
Hs.127264.0.A1_3p_at	0.20694	0.00602	-3.02359	-2.29633	-0.429776	SNORD104	small nucleolar RNA, C/D box 104
g4557348_3p_at	0.20547	0.00588	-3.03324	-2.29668	-0.418733	BARD1	BRCA1 associated RING domain 1
Hs2.407601.1.S1_3p_at	0.21601	0.00675	2.97479	-2.29973	0.819989	LOC100507534	uncharacterized LOC100507534
Hs.306814.0.S1_3p_at	0.19765	0.0052	-3.08574	-2.29996	-0.678466	LOXL4	lysyl oxidase like 4
g9621867_3p_a_at	0.21576	0.00671	-2.97764	-2.30086	-0.678965	PTCRA	pre T-cell antigen receptor alpha
Hs.110826.3.A1_3p_a_at	0.20843	0.00622	3.00996	-2.30122	0.751942	TOX3	TOX high mobility group box family member 3
Hs.132594.0.A1_3p_at	0.21239	0.00648	-2.99252	-2.3038	-0.467537
g13378136_3p_s_at	0.20777	0.00613	-3.01568	-2.30455	-0.421484	TRADD	TNFRSF1A associated via death domain
g11119423_3p_at	0.18537	0.00405	-3.19053	-2.30549	-0.273339	NLRP1	NLR family pyrin domain containing 1
Hs.186639.0.A1_3p_at	0.21581	0.00674	-2.97565	-2.30719	-0.796126
Hs.189046.0.A1_3p_at	0.20752	0.00611	3.0169	-2.30747	0.456789
Hs.109438.0.S1_3p_at	0.20777	0.00613	-3.01576	-2.30805	-0.999009	KCTD12	potassium channel tetramerization domain containing 12
Hs2.375718.1.A1_3p_at	0.20547	0.00591	-3.03123	-2.30818	-0.850624
Hs.288581.0.S1_3p_at	0.20752	0.00608	-3.01952	-2.30843	-0.607196	MPEG1	macrophage expressed 1
Hs.77326.1.S2_3p_a_at	0.20843	0.00622	3.0094	-2.31121	0.742234	IGFBP3	insulin like growth factor binding protein 3
g4505662_3p_at	0.20843	0.00619	-3.01171	-2.31122	-0.493068	PDE4B	phosphodiesterase 4B
Hs2.417430.1.S1_3p_at	0.20799	0.00615	-3.01428	-2.31198	-0.295965	ABCC11	ATP binding cassette subfamily C member 11
Hs.147253.0.A1_3p_x_at	0.20694	0.00601	3.02416	-2.31223	0.496446
224111_3p_x_at	0.21716	0.00684	2.96899	-2.31237	1.0338	KLF16	Kruppel like factor 16
g6912441_3p_at	0.18615	0.00413	3.18201	-2.31251	1.19401	KCNE5	potassium voltage-gated channel subfamily E regulatory subunit 5
g13358863_3p_at	0.20694	0.00602	-3.02369	-2.31287	-0.344283	OSGEP	O-sialoglycoprotein endopeptidase
224288_3p_x_at	0.20694	0.006	-3.02494	-2.31348	-0.502958	FKSG49	FKSG49
Hs.119769.0.A1_3p_at	0.21844	0.00692	2.96402	-2.31391	0.442072	KIAA0907	KIAA0907
g9845517_3p_at	0.20722	0.00603	-3.02275	-2.31646	-0.492073	S100A6	S100 calcium binding protein A6
1566778_3p_at	0.21161	0.00643	-2.99534	-2.31706	-0.679976
Hs.288751.0.A1_3p_at	0.219	0.00696	-2.96203	-2.318	-0.496872	MDFIC	MyoD family inhibitor domain containing
Hs2.375689.1.S1_3p_x_at	0.21965	0.00702	2.95791	-2.31941	0.576125
Hs.283841.0.S1_3p_at	0.21558	0.00665	-2.98136	-2.31975	-0.517637	KIAA2022	KIAA2022
g13623408_3p_x_at	0.20752	0.00611	-3.0171	-2.32182	-1.46014	PERM1	PPARGC1 and ESRR induced regulator, muscle 1
g4885108_3p_s_at	0.20447	0.0058	-3.03906	-2.32254	-0.412207	CALM3///CALM2///CALM1	calmodulin 3///calmodulin 2///calmodulin 1
Hs.75290.0.S1_3p_a_at	0.20752	0.0061	3.01773	-2.32417	0.530102	ARF4	ADP ribosylation factor 4
Hs.18602.0.A1_3p_at	0.20752	0.00606	3.02089	-2.32422	0.33536
Hs.283742.0.S1_3p_at	0.19339	0.00496	-3.10519	-2.32435	-0.64409
g9910497_3p_a_at	0.20891	0.00627	-3.00654	-2.32565	-0.808954	PMEPA1	prostate transmembrane protein, androgen induced 1
Hs.183438.0.A1_3p_a_at	0.21612	0.00676	2.97413	-2.32609	0.577348	PRPF31	pre-mRNA processing factor 31
Hs.173884.0.A1_3p_at	0.21558	0.00665	-2.98139	-2.32624	-0.341429	CYHR1	cysteine and histidine rich 1
g7706171_3p_at	0.19339	0.00496	3.10573	-2.32743	0.328736	TNFRSF21	TNF receptor superfamily member 21
Hs.40109.1.S1_3p_a_at	0.20979	0.00631	-3.00356	-2.32768	-0.349308	MON1B	MON1 homolog B, secretory trafficking associated
Hs2.160255.1.S1_3p_at	0.21642	0.00678	2.97308	-2.32928	0.641097	LARGE-AS1	LARGE antisense RNA 1
Hs.41989.0.S1_3p_at	0.20843	0.0062	-3.01082	-2.33072	-0.794647	ZXDC	ZXD family zinc finger C
g5174410_3p_at	0.19888	0.00531	3.07675	-2.33288	1.09467	CD5L	CD5 molecule like
Hs.231977.1.S1_3p_at	0.20891	0.00627	3.0065	-2.33326	0.984175	PHC3	polyhomeotic homolog 3
g12597634_3p_a_at	0.20219	0.0056	-3.05433	-2.33512	-1.06309	BCL11B	B-cell CLL/lymphoma 11B
g13097818_3p_a_at	0.21004	0.00634	-3.0015	-2.33574	-0.848099	LMO4	LIM domain only 4
g4929370_3p_x_at	0.2207	0.00717	-2.94893	-2.33653	-0.903429	ILF3	interleukin enhancer binding factor 3
Hs.16743.0.S1_3p_at	0.22016	0.00708	2.95453	-2.33759	0.721109	GPR182	G protein-coupled receptor 182
g7661663_3p_at	0.20752	0.00605	-3.0213	-2.33768	-0.374491	NELFB	negative elongation factor complex member B
Hs2.385527.1.S1_3p_at	0.20392	0.00569	3.04773	-2.3378	0.908889	LOC101927292	uncharacterized LOC101927292
Hs.26479.0.A1_3p_at	0.20843	0.00623	-3.00925	-2.33819	-0.460019	LSAMP	limbic system-associated membrane protein
Hs.129368.0.A1_3p_at	0.20843	0.00619	3.01145	-2.33872	0.671351	EPB41L5	erythrocyte membrane protein band 4.1 like 5
Hs2.372955.1.S1_3p_at	0.20843	0.00621	-3.01036	-2.34209	-0.499791
Hs.105826.0.A1_3p_at	0.21239	0.00648	2.99196	-2.34242	0.407447
g4759123_3p_a_at	0.21716	0.00685	2.96829	-2.34374	0.488164	SLC1A2	solute carrier family 1 member 2
Hs.283835.0.S1_3p_at	0.22143	0.00723	2.94557	-2.34411	0.560209
g7705770_3p_at	0.20979	0.0063	-3.004	-2.34419	-0.444095	ABHD5	abhydrolase domain containing 5
Hs2.400688.1.S1_3p_s_at	0.21161	0.00643	-2.99548	-2.34433	-0.477814	IZUMO1	izumo sperm-egg fusion 1
Hs.35453.0.A1_3p_a_at	0.21157	0.00642	2.99589	-2.34448	0.682446	FAM167A	family with sequence similarity 167 member A
Hs.324473.4.S1_3p_at	0.20843	0.0062	-3.01135	-2.34448	-0.356391	RFT1	RFT1 homolog
g11414880_3p_at	0.21004	0.00633	-3.00217	-2.34465	-0.504363	MOB2	MOB kinase activator 2
Hs.103945.0.S1_3p_at	0.21954	0.00701	2.95867	-2.34562	0.744704	TRBV16	T cell receptor beta variable 16 (gene/pseudogene)
216870_3p_x_at	0.20879	0.00624	3.00799	-2.34641	0.777577	DLEU2	deleted in lymphocytic leukemia 2 (non-protein coding)
Hs.269548.0.A1_3p_at	0.20843	0.00622	3.00975	-2.3466	0.495558	SPATS2L	spermatogenesis associated serine rich 2 like
g4758607_3p_at	0.21334	0.00652	2.98959	-2.3476	0.40086	INA	internexin neuronal intermediate filament protein alpha
Hs.130002.0.A1_3p_at	0.2088	0.00625	-3.00749	-2.3499	-0.415615	MTX3	metaxin 3
g5103672_3p_a_at	0.2088	0.00625	-3.00773	-2.35001	-0.514024	WDR1	WD repeat domain 1
g13604166_3p_s_at	0.21716	0.00685	2.96839	-2.35013	1.29902	TMTC1	transmembrane and tetratricopeptide repeat containing 1
Hs.22862.0.A1_3p_at	0.21145	0.00642	2.99634	-2.35049	0.471077	PLA2G12A	phospholipase A2 group XIIA
Hs.23187.0.A1_3p_at	0.18693	0.00429	3.16648	-2.35096	1.11919
Hs2.407167.1.S1_3p_at	0.21684	0.00679	-2.97204	-2.35099	-0.561049
Hs.102267.3.S1_3p_a_at	0.22156	0.00724	2.94511	-2.35115	0.584905	LOX	lysyl oxidase
Hs.283558.3.S1_3p_x_at	0.20891	0.00627	-3.00635	-2.35331	-0.361941	EME1	essential meiotic structure-specific endonuclease 1
Hs.296718.0.A1_3p_at	0.21232	0.00646	-2.99346	-2.35487	-0.940999
g5032304_3p_at	0.22203	0.00733	2.93969	-2.35577	0.682922	DMD	dystrophin
Hs.13701.0.A1_3p_at	0.21004	0.00634	3.00153	-2.35586	0.358511	SEMA4D	semaphorin 4D
Hs.89603.6.A1_3p_a_at	0.22227	0.00735	-2.93834	-2.35652	-0.995737	MUC1	mucin 1, cell surface associated
g5262493_3p_a_at	0.18693	0.00429	3.16671	-2.35799	0.234122	DNAJB9	DnaJ heat shock protein family (Hsp40) member B9
g9845512_3p_x_at	0.22028	0.0071	-2.95299	-2.35833	-0.471459	RAC2	ras-related C3 botulinum toxin substrate 2 (rho family, small GTP binding protein Rac2)
g13376381_3p_at	0.22203	0.00733	-2.9394	-2.35849	-0.685214	GRHL2	grainyhead like transcription factor 2
Hs2.233283.1.A1_3p_at	0.21493	0.0066	2.98438	-2.36	0.571897
Hs.129951.1.S2_3p_at	0.21039	0.00636	-3.0001	-2.36252	-0.449626	SPOP	speckle type BTB/POZ protein
g2815621_3p_at	0.21384	0.00655	2.98767	-2.36264	0.744018	KIF3C	kinesin family member 3C
Hs2.383002.1.S1_3p_at	0.21954	0.007	2.95939	-2.36299	0.376804	DOCK5	dedicator of cytokinesis 5
g7415720_3p_a_at	0.19339	0.00497	3.1043	-2.36305	0.591679	SCD	stearoyl-CoA desaturase
g4557426_3p_at	0.21025	0.00635	3.00062	-2.36325	0.401883	ENTPD5	ectonucleoside triphosphate diphosphohydrolase 5
Hs.272299.1.S1_3p_a_at	0.21576	0.0067	-2.97782	-2.36359	-0.404197	TMEM234	transmembrane protein 234
Hs.301293.0.S1_3p_x_at	0.22297	0.00741	-2.93516	-2.36518	-0.569748	NPAS3	neuronal PAS domain protein 3
Hs.6364.2.A1_3p_at	0.21367	0.00654	2.98824	-2.36601	0.440707	RNASEH2C	ribonuclease H2 subunit C
Hs2.369842.1.A1_3p_at	0.21716	0.00684	-2.96919	-2.36664	-0.718443
Hs.79414.2.A1_3p_s_at	0.21041	0.00637	2.99983	-2.36728	0.357907	SPDEF	SAM pointed domain containing ETS transcription factor
Hs.120330.1.S1_3p_a_at	0.21473	0.00659	2.98522	-2.36826	0.601396	ADAMTS2	ADAM metallopeptidase with thrombospondin type 1 motif 2
Hs.39987.0.A1_3p_at	0.22203	0.00729	2.94228	-2.36841	0.614541	ANKRD60	ankyrin repeat domain 60
Hs.99298.0.A1_3p_at	0.21045	0.00638	-2.99907	-2.36859	-0.447294	ZCCHC8	zinc finger CCHC-type containing 8
Hs.134742.0.S1_3p_at	0.20752	0.00606	-3.02102	-2.36896	-0.572429	FAM20C	family with sequence similarity 20 member C
Hs.149219.0.S1_3p_at	0.22203	0.00734	-2.9393	-2.36977	-0.567175	NEURL3	neuralized E3 ubiquitin protein ligase 3
g9845270_3p_at	0.19906	0.00538	-3.07073	-2.36999	-1.01323	MC3R	melanocortin 3 receptor
Hs.260844.0.A1_3p_at	0.22227	0.00736	2.93819	-2.37003	0.546477	ANKIB1	ankyrin repeat and IBR domain containing 1
Hs.307205.0.A1_3p_at	0.22028	0.0071	-2.95316	-2.3709	-0.885312	CYBB	cytochrome b-245 beta chain
Hs.248035.0.S1_3p_x_at	0.22348	0.00746	-2.93198	-2.37109	-0.851327	LOC100134331///LOC642131///IGHV4-31///IGHM///IGHG4///IGHG3///IGHG1///IGHD///IGHA2///IGHA1///IGH	similar to hCG1812074///immunoglobulin heavy variable 1/OR15-3 (pseudogene)///immunoglobulin heavy variable 4-31///immunoglobulin heavy constant mu///immunoglobulin heavy constant gamma 4 (G4m marker)///immunoglobulin heavy constant gamma 3 (G3m marker)///immunoglobulin heavy constant gamma 1 (G1m marker)///immunoglobulin heavy constant delta///immunoglobulin heavy constant alpha 2 (A2m marker)//…
Hs.139033.2.A1_3p_at	0.22016	0.00707	2.95493	-2.37149	0.400416	PEG3	paternally expressed 3
g9790905_3p_at	0.2153	0.00662	-2.98318	-2.37196	-0.80221	GADD45G	growth arrest and DNA damage inducible gamma
g8922490_3p_at	0.21571	0.00667	2.97991	-2.37467	0.556461	TMEM33	transmembrane protein 33
Hs.98977.0.A1_3p_at	0.21332	0.00652	-2.98985	-2.37502	-0.481552	CCDC14	coiled-coil domain containing 14
1555485_3p_s_at	0.22203	0.00733	-2.93987	-2.37544	-0.869689	FAM153B	family with sequence similarity 153 member B
Hs2.385516.1.S1_3p_at	0.22468	0.00753	-2.92824	-2.37581	-0.803814	LOC100129699	hypothetical LOC100129699
Hs2.398207.1.S1_3p_at	0.22016	0.00708	2.95452	-2.37739	0.385004
g13376569_3p_at	0.21045	0.00637	-2.99941	-2.37801	-1.01713	BICC1	BicC family RNA binding protein 1
g9963848_3p_x_at	0.22468	0.00756	2.92638	-2.37903	0.669152	NGRN	neugrin, neurite outgrowth associated
Hs2.352576.1.S2_3p_s_at	0.22468	0.00756	2.92649	-2.37922	1.18837	TMEM37	transmembrane protein 37
g4507678_3p_x_at	0.21601	0.00675	-2.97491	-2.37987	-0.571345	TRAF3	TNF receptor associated factor 3
g7661857_3p_at	0.22348	0.00745	2.93285	-2.38152	0.594957	ARHGAP11A	Rho GTPase activating protein 11A
Hs.245367.0.S1_3p_at	0.22043	0.00714	-2.9511	-2.38239	-1.20105
g494939_3p_a_at	0.21581	0.00674	2.97564	-2.3825	0.31177	PMEL	premelanosome protein
Hs.108957.0.A1_3p_a_at	0.21581	0.00672	-2.97671	-2.38286	-0.378612	RPS27L	ribosomal protein S27 like
Hs2.98625.1.S1_3p_at	0.2204	0.00713	2.9516	-2.38312	0.975562	LEKR1	leucine, glutamate and lysine rich 1
Hs.153022.0.S1_3p_a_at	0.22203	0.00727	-2.94314	-2.38325	-0.59969	TAF1C	TATA-box binding protein associated factor, RNA polymerase I subunit C
Hs.212765.0.A1_3p_at	0.21239	0.00648	2.99208	-2.38516	0.380935	MYNN	myoneurin
g5453879_3p_a_at	0.21954	0.00701	2.95884	-2.3853	1.05595	LOC100128146///ANP32A	hypothetical protein LOC100128146///acidic nuclear phosphoprotein 32 family member A
g12232414_3p_at	0.21581	0.00673	-2.97582	-2.38679	-0.493881	GAREM1	GRB2 associated regulator of MAPK1 subtype 1
Hs.114687.0.A1_3p_at	0.217	0.00682	-2.97065	-2.38765	-0.935501
Hs.75335.3.S1_3p_a_at	0.21686	0.0068	-2.9716	-2.38808	-1.11258	GATM	glycine amidinotransferase
g5902055_3p_x_at	0.22629	0.00764	2.92168	-2.38871	0.674085	TRIM31	tripartite motif containing 31
Hs2.406923.1.S1_3p_at	0.22203	0.00729	2.94174	-2.38959	0.896064
Hs.14480.1.A1_3p_at	0.21576	0.00669	2.97891	-2.39085	0.759464
g7662389_3p_at	0.21457	0.00658	-2.98576	-2.39174	-0.680669	NAV3	neuron navigator 3
g12803768_3p_at	0.217	0.00682	-2.97062	-2.39225	-1.36625	SNX5	sorting nexin 5
Hs.169936.0.S1_3p_at	0.21686	0.0068	2.97156	-2.39306	0.632984	LOC103344931	uncharacterized LOC103344931
Hs.276860.0.S1_3p_at	0.21519	0.00661	2.98364	-2.39617	0.416673	RNF125	ring finger protein 125
Hs2.434412.1.S1_3p_at	0.22348	0.00747	-2.93128	-2.39721	-0.594622
g7706273_3p_at	0.19339	0.00491	3.11004	-2.39795	0.312179	CHMP5	charged multivesicular body protein 5
g7706490_3p_s_at	0.21716	0.00684	-2.96938	-2.39804	-0.456988	GP2	glycoprotein 2
Hs2.370622.1.S1_3p_at	0.22468	0.00755	2.92715	-2.39891	0.505809	SNRPN	small nuclear ribonucleoprotein polypeptide N
Hs.199310.0.A1_3p_at	0.21576	0.00668	2.97928	-2.39895	1.04916
Hs.306305.0.S1_3p_s_at	0.21581	0.00673	-2.97616	-2.39921	-0.744017
Hs.138860.0.S2_3p_at	0.19339	0.00495	-3.10619	-2.39969	-0.303488	ARHGAP1	Rho GTPase activating protein 1
g6598319_3p_at	0.21621	0.00677	-2.97373	-2.40019	-0.638818	AOX1	aldehyde oxidase 1
g4503336_3p_at	0.21004	0.00634	3.00173	-2.40031	0.26361	DKC1	dyskerin pseudouridine synthase 1
Hs.226801.0.S1_3p_at	0.22468	0.00754	-2.92757	-2.401	-0.612245	FMNL2	formin like 2
g13529127_3p_at	0.21483	0.00659	2.9848	-2.40143	0.374884	ALG13	ALG13, UDP-N-acetylglucosaminyltransferase subunit
g12653874_3p_a_at	0.21716	0.00685	-2.96879	-2.40188	-0.578133	AKAP1	A-kinase anchoring protein 1
Hs.135167.0.A1_3p_at	0.22203	0.0073	2.94153	-2.40346	0.976796	ACRC	acidic repeat containing
Hs2.132276.1.S1_3p_at	0.20547	0.00591	-3.03135	-2.40362	-1.03411
g9910495_3p_at	0.21558	0.00664	-2.98185	-2.40418	-0.560603	CCDC177	coiled-coil domain containing 177
4867726C_3p_x_at	0.219	0.00695	-2.96219	-2.40486	-0.448391	RBMS2	RNA binding motif single stranded interacting protein 2
Hs.125249.0.A1_3p_at	0.22662	0.00767	-2.92008	-2.40566	-0.701815	2024-03-11	membrane associated ring-CH-type finger 11
Hs2.46903.3.S1_3p_s_at	0.21954	0.00699	-2.95995	-2.40582	-0.371142	MANEA	mannosidase endo-alpha
g12654538_3p_x_at	0.18693	0.00435	-3.16037	-2.40586	-0.331114	GULP1	GULP, engulfment adaptor PTB domain containing 1
Hs.287601.0.S1_3p_at	0.21576	0.00669	-2.97887	-2.40621	-0.555034	DAAM1	dishevelled associated activator of morphogenesis 1
Hs.126555.1.A1_3p_at	0.20444	0.00574	-3.04386	-2.40626	-1.38072
g7705641_3p_a_at	0.20979	0.00631	3.00348	-2.40755	0.896936	DESI2	desumoylating isopeptidase 2
Hs.14480.0.A1_3p_at	0.21706	0.00682	2.97027	-2.40826	0.441833
Hs2.377066.1.S1_3p_x_at	0.22784	0.00784	-2.91071	-2.40853	-0.752435
g5031660_3p_at	0.20547	0.00591	3.03144	-2.40861	0.929969	EDIL3	EGF like repeats and discoidin domains 3
Hs2.438467.1.S1_3p_at	0.2216	0.00724	2.94483	-2.4092	0.796363	RSU1P2	Ras suppressor protein 1 pseudogene 2
g12408251_3p_s_at	0.21838	0.00691	-2.96458	-2.41004	-0.494141	POTEF///POTEE///POTEKP///ACTB	POTE ankyrin domain family member F///POTE ankyrin domain family member E///POTE ankyrin domain family member K, pseudogene///actin beta
g13436094_3p_at	0.21558	0.00665	-2.98098	-2.41085	-0.304881	C1orf198	chromosome 1 open reading frame 198
Hs2.397699.1.S1_3p_at	0.21954	0.00701	-2.95858	-2.41156	-0.367948	LOC101927604	uncharacterized LOC101927604
g5305593_3p_s_at	0.21576	0.0067	-2.97807	-2.4124	-0.564439	PLA2G6	phospholipase A2 group VI
Hs.59509.0.A1_3p_at	0.21911	0.00696	-2.96162	-2.41286	-0.476524	KRTCAP3	keratinocyte associated protein 3
g1020314_3p_a_at	0.21576	0.0067	2.97829	-2.41302	0.476212	GPD2	glycerol-3-phosphate dehydrogenase 2
Hs2.381893.1.S1_3p_at	0.22115	0.0072	-2.94734	-2.41384	-0.419574	ZNF843	zinc finger protein 843
g4502066_3p_x_at	0.2174	0.00687	-2.96734	-2.41391	-1.24888	AMBP	alpha-1-microglobulin/bikunin precursor
Hs.155182.2.S1_3p_at	0.2277	0.00781	-2.91235	-2.41491	-0.684902	VASH1	vasohibin 1
Hs.21263.1.S1_3p_s_at	0.22025	0.00709	-2.95413	-2.4164	-0.476955	CLPB	ClpB homolog, mitochondrial AAA ATPase chaperonin
g13378142_3p_at	0.22662	0.00776	-2.91546	-2.4169	-0.768469	LRRC2	leucine rich repeat containing 2
Hs.76906.0.S1_3p_a_at	0.21239	0.00647	-2.99288	-2.41716	-0.362745	SNX19	sorting nexin 19
Hs2.334935.1.S1_3p_at	0.2184	0.00692	2.96431	-2.41899	0.342258	FBRSL1	fibrosin like 1
g5174684_3p_a_at	0.22279	0.00739	2.93614	-2.41944	0.360118	SKP2	S-phase kinase-associated protein 2, E3 ubiquitin protein ligase
g6642755_3p_a_at	0.22798	0.00791	-2.90697	-2.41997	-1.06564	MALAT1	metastasis associated lung adenocarcinoma transcript 1 (non-protein coding)
205634_3p_x_at	0.22143	0.00723	-2.94578	-2.42036	-0.382945	ZDHHC24	zinc finger DHHC-type containing 24
Hs2.5638.2.S1_3p_s_at	0.22343	0.00744	2.93322	-2.42083	0.498755	ZBTB26	zinc finger and BTB domain containing 26
Hs.271940.0.A1_3p_at	0.22662	0.00772	-2.91769	-2.42087	-0.75625
Hs.13306.1.A1_3p_at	0.21954	0.007	-2.95928	-2.42088	-1.08696
Hs.306303.0.S1_3p_at	0.22203	0.00731	2.94112	-2.42173	0.873044	GSN	gelsolin
g2906225_3p_a_at	0.21954	0.00699	2.96003	-2.4268	0.334108	ORC4	origin recognition complex subunit 4
Hs.159454.0.A1_3p_at	0.19888	0.00531	-3.07695	-2.42754	-1.42877
Hs.99405.0.A1_3p_at	0.22426	0.00751	-2.92952	-2.42788	-0.807775
Hs.311109.0.A1_3p_at	0.22828	0.00801	2.90164	-2.42798	1.08089	LOC648795///LOC440302	hypothetical protein LOC648795///hypothetical LOC440302
Hs.291971.0.S1_3p_at	0.21788	0.00689	-2.96599	-2.42814	-0.82991
Hs.89751.1.A1_3p_at	0.22818	0.00799	2.90252	-2.42848	0.591717	MS4A1	membrane spanning 4-domains A1
g12052883_3p_at	0.22117	0.00721	-2.94695	-2.42896	-0.865457	GBP3	guanylate binding protein 3
1564640_3p_at	0.21716	0.00684	2.96925	-2.42904	0.823197	MGA	MGA, MAX dimerization protein
Hs2.378983.1.S1_3p_at	0.22324	0.00743	-2.93394	-2.42948	-1.27293	NUDT17	nudix hydrolase 17
Hs2.382789.1.S1_3p_at	0.22115	0.0072	2.9472	-2.43147	0.797047	CLDN10-AS1	CLDN10 antisense RNA 1
1570345_3p_at	0.22203	0.00733	2.93952	-2.43161	0.941663	LINC00474	long intergenic non-protein coding RNA 474
Hs.324618.3.A1_3p_a_at	0.21716	0.00685	-2.9684	-2.43165	-0.38872	ISYNA1	inositol-3-phosphate synthase 1
Hs.168950.0.S2_3p_at	0.20843	0.00623	3.00894	-2.4328	0.394311	GDAP1	ganglioside induced differentiation associated protein 1
221231_3p_s_at	0.20752	0.00607	3.01995	-2.43305	1.00842	NRDE2	NRDE-2, necessary for RNA interference, domain containing
g12654788_3p_a_at	0.2204	0.00713	2.95173	-2.43333	0.538382	ZNF395	zinc finger protein 395
Hs.324728.0.S1_3p_x_at	0.22297	0.00741	2.93515	-2.43399	0.788135
Hs.80768.0.S2_3p_s_at	0.2204	0.00713	-2.95157	-2.43444	-0.406122	CLCN7	chloride voltage-gated channel 7
Hs.157162.0.A1_3p_at	0.17852	0.00338	-3.26582	-2.43455	-1.28664
g4506694_3p_a_at	0.20752	0.00611	-3.0175	-2.43574	-0.397743	RPS19	ribosomal protein S19
Hs.318725.1.S1_3p_s_at	0.22001	0.00706	-2.9559	-2.43584	-0.499753	PHF20L1	PHD finger protein 20-like 1
Hs.108689.1.A1_3p_x_at	0.21558	0.00665	-2.98094	-2.43675	-0.656925
Hs.113272.1.A1_3p_at	0.22001	0.00705	-2.95648	-2.43755	-1.28534	ZDHHC1	zinc finger DHHC-type containing 1
g4504400_3p_at	0.2174	0.00687	-2.96717	-2.43774	-0.256058	HLA-DOA	major histocompatibility complex, class II, DO alpha
g13279163_3p_x_at	0.19157	0.00473	3.12523	-2.43784	1.22156	SOX7	SRY-box 7
Hs2.272241.1.S1_3p_at	0.22203	0.00733	-2.93983	-2.4383	-0.326638
g6996011_3p_at	0.22028	0.0071	-2.95316	-2.43847	-0.882485	GBP2	guanylate binding protein 2
Hs.292284.0.A1_3p_at	0.22798	0.00789	2.90801	-2.43924	0.866361	LOC100286925	uncharacterized LOC100286925
g4503722_3p_a_at	0.22028	0.0071	2.95316	-2.43949	0.724867	FHL2	four and a half LIM domains 2
Hs.192253.0.A1_3p_at	0.22348	0.00746	-2.93214	-2.4404	-1.1427
Hs.10119.0.S1_3p_at	0.22043	0.00714	-2.95077	-2.44065	-0.902337	CGNL1	cingulin like 1
Hs2.353064.1.S1_3p_at	0.22798	0.00792	-2.9067	-2.44086	-0.490154	RHBDL3	rhomboid like 3
Hs.279891.1.A1_3p_at	0.22348	0.00747	-2.93129	-2.44194	-0.481198	SQSTM1	sequestosome 1
Hs.88678.0.A1_3p_a_at	0.22016	0.00708	2.95463	-2.44288	0.59012	TRUB1	TruB pseudouridine synthase family member 1
Hs.9572.0.A1_3p_at	0.22203	0.00734	2.9393	-2.44469	0.385132	ADCY5	adenylate cyclase 5
Hs.322856.0.S1_3p_at	0.22468	0.00758	-2.92558	-2.44594	-0.541188	TBX2	T-box 2
g11692795_3p_a_at	0.21954	0.00701	2.95857	-2.44601	0.374308	MYCN	v-myc avian myelocytomatosis viral oncogene neuroblastoma derived homolog
Hs.151343.0.S1_3p_at	0.22203	0.00731	2.94104	-2.44616	1.52738	KIAA1524	KIAA1524
Hs.119663.0.S1_3p_a_at	0.217	0.00681	-2.97083	-2.4464	-0.44887	CD59	CD59 molecule
Hs.207427.0.A1_3p_at	0.22662	0.0077	-2.91842	-2.44654	-0.926176
Hs.123107.1.S1_3p_a_at	0.2207	0.00716	-2.94979	-2.44671	-2.13145	KLK1	kallikrein 1
g13325207_3p_at	0.23078	0.00822	-2.89049	-2.4469	-1.1705	CNPY3	canopy FGF signaling regulator 3
Hs.43510.0.A1_3p_at	0.21954	0.007	-2.95916	-2.44751	-1.32926	CREB3L2	cAMP responsive element binding protein 3 like 2
Hs2.434372.1.S1_3p_at	0.22468	0.00754	-2.9278	-2.44804	-0.444963	LOC340340	uncharacterized LOC340340
g2662305_3p_a_at	0.22203	0.00732	2.94021	-2.44826	0.394915	MMP16	matrix metallopeptidase 16
Hs.151385.0.S1_3p_x_at	0.2196	0.00702	2.95823	-2.44989	0.646477	VWA8	von Willebrand factor A domain containing 8
g13569931_3p_s_at	0.22169	0.00725	2.94443	-2.44996	0.605635	SLCO5A1	solute carrier organic anion transporter family member 5A1
g12052970_3p_at	0.21954	0.00699	2.95975	-2.45049	0.599278	COQ3	coenzyme Q3, methyltransferase
g7019500_3p_a_at	0.2198	0.00704	-2.95718	-2.45087	-0.32277	LOC100134089///PPP2R3B	similar to protein phosphatase 2 (formerly 2A), regulatory subunit B, beta///protein phosphatase 2 regulatory subunit B''beta
Hs.30875.0.A1_3p_at	0.22001	0.00706	-2.95592	-2.4511	-0.879566
g4758017_3p_at	0.22059	0.00715	-2.95021	-2.45318	-0.772377	COA1///CNN2	cytochrome c oxidase assembly factor 1 homolog///calponin 2
Hs.86045.0.A1_3p_at	0.2204	0.00713	2.95144	-2.4532	0.280653	FAM120C	family with sequence similarity 120C
Hs.77546.0.S1_3p_s_at	0.21558	0.00666	-2.98058	-2.45502	-0.478267	KANK1	KN motif and ankyrin repeat domains 1
Hs.46791.0.A1_3p_at	0.20799	0.00616	3.0136	-2.45566	1.40326
g8922400_3p_x_at	0.22016	0.00707	-2.95529	-2.45674	-0.372305	ZNF358	zinc finger protein 358
Hs.32312.0.S1_3p_at	0.22797	0.00786	-2.90998	-2.4568	-0.823876	PLEKHM1P1///PLEKHM1	pleckstrin homology and RUN domain containing M1 pseudogene 1///pleckstrin homology and RUN domain containing M1
Hs.306455.0.A1_3p_at	0.23078	0.00822	-2.8907	-2.45792	-0.52996
g12803828_3p_a_at	0.2207	0.00718	-2.94861	-2.45813	-0.6027	MKNK1	MAP kinase interacting serine/threonine kinase 1
Hs.190520.0.A1_3p_at	0.23078	0.00823	-2.89005	-2.45822	-0.960358
Hs.131956.0.S1_3p_at	0.23081	0.00834	2.88403	-2.45854	0.612611	HIST1H1B	histone cluster 1, H1b
g4096747_3p_a_at	0.2207	0.00717	2.94889	-2.45903	0.361527	RBM22	RNA binding motif protein 22
[truncated: 58,954 more rows]

## Sheet: GSE142025
GeneID	padj	pvalue	lfcSE	stat	log2FoldChange	baseMean	Symbol	Description
3164	4.09e-59	1.46e-63	0.2662	16.8306	4.4799	4772.17	NR4A1	nuclear receptor subfamily 4 group A member 1
107984510	3.69e-51	2.63e-55	0.2051	15.6649	3.21228	100.41	LOC107984510	uncharacterized LOC107984510
2354	1.84e-45	1.96e-49	0.4353	14.7803	6.43408	881.12	FOSB	FosB proto-oncogene, AP-1 transcription factor subunit
109136578	4.02e-33	5.72e-37	0.1805	12.7026	2.29286	29.14	MASCRNA	MALAT1-associated small cytoplasmic RNA
4929	1.37e-30	2.43e-34	0.3253	12.2199	3.97495	302.79	NR4A2	nuclear receptor subfamily 4 group A member 2
406886	4.85e-30	1.04e-33	0.1749	-12.1016	-2.11655	54.64	MIRLET7D	microRNA let-7d
407019	4.12e-27	1.03e-30	0.1424	-11.5216	-1.64033	67.01	MIR27B	microRNA 27b
256957	1.06e-26	3.03e-30	0.1329	-11.4281	-1.5183	103.37	HEATR9	HEAT repeat containing 9
1843	3.01e-26	9.66e-30	0.288	11.3269	3.26207	3534.39	DUSP1	dual specificity phosphatase 1
8013	5.85e-24	2.08e-27	0.2855	10.846	3.09661	446.16	NR4A3	nuclear receptor subfamily 4 group A member 3
467	1.35e-23	5.28e-27	0.3323	10.7607	3.57571	848.22	ATF3	activating transcription factor 3
105371378	3.46e-23	1.48e-26	0.1818	-10.6653	-1.93947	52.2	LOC105371378	uncharacterized LOC105371378
5961	5.09e-21	2.36e-24	0.1276	-10.1832	-1.29905	310.88	PRPH2	peripherin 2
283446	4e-20	1.99e-23	0.1514	-9.97334	-1.51016	149.08	MYO1H	myosin IH
100422943	5.97e-20	3.19e-23	0.3208	9.92662	3.18471	62.34	MIR3189	microRNA 3189
105378950	5.37e-19	3.06e-22	0.2629	-9.6985	-2.54981	42.81	LOC105378950
57468	5.65e-19	3.42e-22	0.2057	-9.68709	-1.99309	45.04	SLC12A5	solute carrier family 12 member 5
100129354	6.29e-19	4.03e-22	0.1959	-9.67027	-1.89413	47.5	NRADDP	neurotrophin receptor associated death domain, pseudogene
7633	3.53e-18	2.39e-21	0.0571	-9.48667	-0.542108	621.9	ZNF79	zinc finger protein 79
55500	8.1e-18	5.77e-21	0.0407	9.39412	0.381902	2671.26	ETNK1	ethanolamine kinase 1
100128908	1.33e-17	9.94e-21	0.2168	-9.3367	-2.02379	39.76	CIROP	ciliated left-right organizer metallopeptidase
65986	3.15e-17	2.47e-20	0.0645	9.23992	0.596084	1995.79	ZBTB10	zinc finger and BTB domain containing 10
286133	6.04e-17	4.95e-20	0.417	-9.16508	-3.82224	127.96	SCARA5	scavenger receptor class A member 5
7538	7.19e-17	6.15e-20	0.2561	9.14172	2.34153	3480.61	ZFP36	ZFP36 ring finger protein
132243	2.09e-16	1.86e-19	0.3358	-9.02101	-3.02895	39.79	H1-8	H1.8 linker histone
167153	2.34e-16	2.25e-19	0.0428	9.00053	0.385348	1950.46	TENT2	terminal nucleotidyltransferase 2
107984825	2.34e-16	2.21e-19	0.1576	-9.00252	-1.41896	67.12	LOC107984825
1983	2.37e-16	2.36e-19	0.0675	8.99498	0.607043	5459.37	EIF5	eukaryotic translation initiation factor 5
3475	2.74e-16	2.83e-19	0.0757	8.97495	0.679778	992.64	IFRD1	interferon related developmental regulator 1
150094	5.77e-16	6.16e-19	0.2178	8.88906	1.93631	749.25	SIK1	salt inducible kinase 1
3280	8.22e-16	9.07e-19	0.17	8.84597	1.50349	1316.95	HES1	hes family bHLH transcription factor 1
114789	8.44e-16	9.62e-19	0.1253	8.83948	1.10735	2028.27	SLC25A25	solute carrier family 25 member 25
406890	9.43e-16	1.11e-18	0.2948	-8.8236	-2.60093	24.34	MIRLET7G	microRNA let-7g
284613	1.38e-15	1.72e-18	0.0631	-8.7746	-0.55364	1232.56	CYB561D1	cytochrome b561 family member D1
406884	1.38e-15	1.72e-18	0.2168	-8.77431	-1.90247	41.83	MIRLET7B	microRNA let-7b
107984791	2.2e-15	2.82e-18	0.1115	-8.71862	-0.972049	175.85	LOC107984791	uncharacterized LOC107984791
55290	3.4e-15	4.48e-18	0.0619	-8.66588	-0.536628	484.34	BRF2	BRF2 RNA polymerase III transcription initiation factor subunit
3491	3.59e-15	4.86e-18	0.2509	8.65667	2.17158	2919.62	CCN1	cellular communication network factor 1
353355	5.04e-15	6.99e-18	0.0662	8.61499	0.569942	488.74	ZNF233	zinc finger protein 233
4616	5.2e-15	7.41e-18	0.2091	8.60845	1.80004	1057.68	GADD45B	growth arrest and DNA damage inducible beta
102724428	9.24e-15	1.35e-17	0.2383	8.53945	2.03487	767.38	LOC102724428	salt inducible kinase 1B (putative)
113115	1.15e-14	1.72e-17	0.146	-8.5115	-1.24236	109.91	MTFR2	mitochondrial fission regulator 2
51659	1.3e-14	1.99e-17	0.1803	-8.49419	-1.53126	114.36	GINS2	GINS complex subunit 2
92597	1.83e-14	2.87e-17	0.0878	8.45189	0.74185	2228.26	MOB1B	MOB kinase activator 1B
342372	1.95e-14	3.12e-17	0.1024	-8.44201	-0.864226	151.05	PKD1L3	polycystin 1 like 3, transient receptor potential channel interacting
100616143	2.12e-14	3.48e-17	0.1598	-8.42921	-1.34661	90.79	MIR4763	microRNA 4763
8553	7.51e-14	1.26e-16	0.1639	8.27764	1.35682	6039.94	BHLHE40	basic helix-loop-helix family member e40
389119	9.72e-14	1.7e-16	0.1361	-8.24179	-1.12201	197.26	INKA1	inka box actin regulator 1
102724143	9.72e-14	1.67e-16	0.2134	-8.24365	-1.75898	119.35	LOC102724143
100507582	1.35e-13	2.4e-16	0.1723	8.20032	1.4127	243.78	BHLHE40-AS1	BHLHE40 antisense RNA 1
51651	1.44e-13	2.61e-16	0.0789	-8.18993	-0.645964	427.89	PTRH2	peptidyl-tRNA hydrolase 2
1675	1.49e-13	2.75e-16	0.3202	-8.18375	-2.62031	592.55	CFD	complement factor D
9821	1.67e-13	3.15e-16	0.0625	8.16743	0.510268	2466.01	RB1CC1	RB1 inducible coiled-coil 1
23432	1.96e-13	3.78e-16	0.1328	-8.14545	-1.08132	603.41	GPR161	G protein-coupled receptor 161
105370322	2.13e-13	4.17e-16	0.1338	-8.13338	-1.08837	71.95	LOC105370322
121952	2.86e-13	5.71e-16	0.2201	-8.09542	-1.78192	31.94	METTL21EP	methyltransferase like 21E, pseudogene
122553	3.19e-13	6.48e-16	0.0519	8.07985	0.419299	759.85	TRAPPC6B	trafficking protein particle complex subunit 6B
25837	3.23e-13	6.67e-16	0.1431	-8.07648	-1.15592	190.14	RAB26	RAB26, member RAS oncogene family
1958	3.3e-13	6.94e-16	0.4557	8.07163	3.67807	3144.82	EGR1	early growth response 1
8450	4.68e-13	1e-15	0.0773	8.02688	0.620768	1523.39	CUL4B	cullin 4B
9592	7.41e-13	1.61e-15	0.1448	7.9682	1.15381	2718.94	IER2	immediate early response 2
100129405	7.66e-13	1.72e-15	0.0508	-7.96006	-0.404587	763.56	MSTO2P	misato family member 2, pseudogene
105376591	7.66e-13	1.71e-15	0.1275	7.9609	1.01482	60.42	LOC105376591	replaced by ID 105376592
415116	7.81e-13	1.78e-15	0.1253	7.95582	0.996621	2884.69	PIM3	Pim-3 proto-oncogene, serine/threonine kinase
116828	8.17e-13	1.89e-15	0.0931	7.94828	0.740146	983.79	N4BP2L2-IT2	N4BPL2 intronic transcript 2
26507	9.03e-13	2.12e-15	0.2093	-7.93404	-1.66098	179.79	CNNM1	cyclin and CBS domain divalent metal cation transport mediator 1
90780	9.53e-13	2.27e-15	0.0369	-7.92542	-0.292555	1872.12	PYGO2	pygopus family PHD finger 2
8301	1.07e-12	2.59e-15	0.0561	7.90941	0.443605	8608.94	PICALM	phosphatidylinositol binding clathrin assembly protein
56889	1.15e-12	2.82e-15	0.0769	7.8987	0.607604	4351.6	TM9SF3	transmembrane 9 superfamily member 3
105379752	1.92e-12	4.82e-15	0.1202	7.83145	0.941243	978.95	LOC105379752
53344	1.92e-12	4.87e-15	0.0753	7.83031	0.589512	627.96	CHIC1	cysteine rich hydrophobic domain 1
105373618	2.01e-12	5.14e-15	0.18	-7.82339	-1.40845	114.41	LOC105373618	uncharacterized LOC105373618
7037	2.09e-12	5.42e-15	0.0984	7.81669	0.769208	2159.55	TFRC	transferrin receptor
6423	2.19e-12	5.77e-15	0.4812	-7.80881	-3.75761	273.51	SFRP2	secreted frizzled related protein 2
55422	2.32e-12	6.2e-15	0.0964	7.79975	0.751578	992.45	ZNF331	zinc finger protein 331
79987	2.39e-12	6.46e-15	0.2048	-7.79464	-1.59616	5814.52	SVEP1	sushi, von Willebrand factor type A, EGF and pentraxin domain containing 1
1135	2.5e-12	6.87e-15	0.2587	-7.7869	-2.01424	36.2	CHRNA2	cholinergic receptor nicotinic alpha 2 subunit
2871	3.67e-12	1.02e-14	0.1661	-7.73685	-1.28504	95.93	GRK6P1	G protein-coupled receptor kinase 6 pseudogene 1
79609	3.72e-12	1.05e-14	0.0918	-7.73354	-0.709805	714.22	VCPKMT	valosin containing protein lysine methyltransferase
55291	3.88e-12	1.11e-14	0.0292	7.72639	0.225427	5637.21	PPP6R3	protein phosphatase 6 regulatory subunit 3
109136579	4.52e-12	1.3e-14	0.0848	7.70538	0.653712	367526	TALAM1	TALAM1 transcript, MALAT1 antisense RNA
9522	4.7e-12	1.37e-14	0.0712	7.69894	0.548226	983.31	SCAMP1	secretory carrier membrane protein 1
378938	4.96e-12	1.47e-14	0.0852	7.69047	0.654924	370260	MALAT1	metastasis associated lung adenocarcinoma transcript 1
705	8.19e-12	2.45e-14	0.1023	-7.62449	-0.779704	438.74	BYSL	bystin like
7218	9e-12	2.72e-14	0.5259	-7.61081	-4.00226	62.82	TRP-AGG2-6	tRNA-Pro (anticodon AGG) 2-6
107986476	9.65e-12	2.96e-14	0.1236	-7.60026	-0.939059	191.66	LOC107986476	uncharacterized LOC107986476
101593348	1.24e-11	3.85e-14	0.2399	-7.56599	-1.81524	27	LOC101593348	uncharacterized LOC101593348
100189168	1.28e-11	4e-14	0.5323	-7.56094	-4.02474	31.64	TRR-CCT3-1	tRNA-Arg (anticodon CCT) 3-1
29922	1.38e-11	4.38e-14	0.1131	7.54928	0.85411	692.13	NME7	NME/NM23 family member 7
155435	1.41e-11	4.53e-14	0.0538	7.54468	0.40569	5559	RBM33	RNA binding motif protein 33
51719	1.52e-11	4.92e-14	0.0607	7.53393	0.457566	2695.95	CAB39	calcium binding protein 39
100189245	1.68e-11	5.5e-14	0.3518	-7.51949	-2.6453	25.54	TRT-CGT4-1	tRNA-Thr (anticodon CGT) 4-1
203100	1.9e-11	6.31e-14	0.2119	-7.50151	-1.58993	54.03	HTRA4	HtrA serine peptidase 4
406881	1.98e-11	6.63e-14	0.2571	-7.49501	-1.92709	21.69	MIRLET7A1	microRNA let-7a-1
112268467	2.24e-11	7.58e-14	0.2176	-7.47736	-1.62731	24.94	LOC112268467	uncharacterized LOC112268467
101929947	2.33e-11	8.05e-14	0.1452	7.46957	1.08477	95.05	ITGA6-AS1	ITGA6 antisense RNA 1
7621	2.33e-11	8.04e-14	0.0695	-7.4697	-0.518989	1109.72	ZNF70	zinc finger protein 70
123722	2.5e-11	8.71e-14	0.1436	-7.4591	-1.07096	176.61	FSD2	fibronectin type III and SPRY domain containing 2
5396	2.59e-11	9.11e-14	0.4043	-7.45314	-3.01351	246.76	PRRX1	paired related homeobox 1
9880	2.71e-11	9.65e-14	0.0666	-7.44555	-0.496057	832.13	ZBTB39	zinc finger and BTB domain containing 39
2331	3.15e-11	1.13e-13	0.2297	-7.42417	-1.70541	890.25	FMOD	fibromodulin
91442	3.15e-11	1.15e-13	0.1139	-7.42295	-0.845646	92.02	FAAP24	FA core complex associated protein 24
105369736	3.3e-11	1.22e-13	0.211	-7.4146	-1.56465	57.89	LOC105369736	uncharacterized LOC105369736
5926	3.3e-11	1.22e-13	0.1037	7.41447	0.768598	1301.09	ARID4A	AT-rich interaction domain 4A
54490	3.46e-11	1.29e-13	0.555	7.40674	4.11107	93.69	UGT2B28	UDP glucuronosyltransferase family 2 member B28
64651	3.65e-11	1.38e-13	0.1536	7.39858	1.13635	1179.34	CSRNP1	cysteine and serine rich nuclear protein 1
112268144	4.37e-11	1.66e-13	0.0903	-7.37337	-0.665884	113.32	LOC112268144
64786	4.44e-11	1.71e-13	0.0872	7.36975	0.642993	1134.51	TBC1D15	TBC1 domain family member 15
27122	4.61e-11	1.79e-13	0.1633	-7.36356	-1.20262	2007.14	DKK3	dickkopf WNT signaling pathway inhibitor 3
102465493	4.74e-11	1.86e-13	0.1621	7.35864	1.19247	38.64	MIR6821	microRNA 6821
611	5.09e-11	2.01e-13	0.1543	-7.34796	-1.13351	58.97	OPN1SW	opsin 1, short wave sensitive
26054	5.17e-11	2.06e-13	0.0586	7.34474	0.430295	2773.98	SENP6	SUMO specific peptidase 6
105370538	5.48e-11	2.21e-13	0.1696	7.33573	1.24379	147.24	LOC105370538	uncharacterized LOC105370538
57332	5.55e-11	2.25e-13	0.1173	-7.3329	-0.860294	265.81	CBX8	chromobox 8
407012	5.6e-11	2.3e-13	0.1678	-7.33017	-1.23	33.12	MIR24-1	microRNA 24-1
4550	5.6e-11	2.31e-13	0.4327	7.32942	3.17132	2370.99	RNR2	l-rRNA
10735	5.84e-11	2.43e-13	0.0592	7.32254	0.433804	3170.8	STAG2	stromal antigen 2
5290	6.01e-11	2.53e-13	0.0669	7.31747	0.489345	1293.05	PIK3CA	phosphatidylinositol-4,5-bisphosphate 3-kinase catalytic subunit alpha
10560	6.2e-11	2.64e-13	0.1366	7.31158	0.998449	668.57	SLC19A2	solute carrier family 19 member 2
574506	6.2e-11	2.65e-13	0.3321	-7.31119	-2.42771	24.49	MIR503	microRNA 503
7047	6.23e-11	2.68e-13	0.2179	-7.30935	-1.59295	37.09	TGM4	transglutaminase 4
79183	8.47e-11	3.68e-13	0.0625	-7.26687	-0.454442	1376.19	TTPAL	alpha tocopherol transfer protein like
6322	8.55e-11	3.74e-13	0.0903	7.2645	0.656138	1089.39	SCML1	Scm polycomb group protein like 1
4539	9.24e-11	4.08e-13	0.3419	7.25288	2.47966	14907.8	ND4L	NADH dehydrogenase subunit 4L
440028	9.42e-11	4.19e-13	0.1949	-7.24919	-1.4126	67.1	LINC02709	long intergenic non-protein coding RNA 2709
10220	9.65e-11	4.33e-13	0.0986	-7.24477	-0.714083	1040.17	GDF11	growth differentiation factor 11
440434	9.98e-11	4.51e-13	0.0564	7.23921	0.407959	756.53	NPEPPSP1	NPEPPS pseudogene 1
549	1.02e-10	4.66e-13	0.0909	7.2349	0.657761	2863.34	AUH	AU RNA binding methylglutaconyl-CoA hydratase
51014	1.2e-10	5.58e-13	0.0705	7.21044	0.50839	1001.38	TMED7	transmembrane p24 trafficking protein 7
78990	1.2e-10	5.55e-13	0.1276	-7.21113	-0.920494	261.38	OTUB2	OTU deubiquitinase, ubiquitin aldehyde binding 2
55088	1.23e-10	5.75e-13	0.1005	7.20633	0.724095	1475.2	CCDC186	coiled-coil domain containing 186
55671	1.3e-10	6.12e-13	0.0424	7.19784	0.305289	2594.64	PPP4R3A	protein phosphatase 4 regulatory subunit 3A
767	1.34e-10	6.36e-13	0.1861	7.19251	1.3385	258.86	CA8	carbonic anhydrase 8
112268222	1.82e-10	8.68e-13	0.0442	7.14997	0.315916	737.74	LOC112268222
9748	1.83e-10	8.84e-13	0.0802	7.14743	0.573201	2956.76	SLK	STE20 like kinase
57053	1.83e-10	8.82e-13	0.128	-7.14769	-0.914864	239.54	CHRNA10	cholinergic receptor nicotinic alpha 10 subunit
57231	1.83e-10	9.04e-13	0.1031	7.14445	0.736454	2071.77	SNX14	sorting nexin 14
245812	1.83e-10	9.16e-13	0.0853	-7.14262	-0.609272	502.7	CNPY4	canopy FGF signaling regulator 4
105375942	1.83e-10	9.16e-13	0.0926	7.14255	0.661138	164.7	LOC105375942	uncharacterized LOC105375942
55366	1.83e-10	9.19e-13	0.0963	7.1421	0.688114	4770.81	LGR4	leucine rich repeat containing G protein-coupled receptor 4
160622	1.83e-10	8.94e-13	0.1625	7.14587	1.16156	986.51	TAMALIN	trafficking regulator and scaffold protein tamalin
79230	1.86e-10	9.4e-13	0.0596	-7.13908	-0.425736	1127.8	ZNF557	zinc finger protein 557
26045	1.87e-10	9.52e-13	0.067	7.13729	0.47829	452.04	LRRTM2	leucine rich repeat transmembrane neuronal 2
137886	2.14e-10	1.1e-12	0.0833	7.11749	0.592757	1308.17	UBXN2B	UBX domain protein 2B
4558	2.36e-10	1.22e-12	0.5868	7.10338	4.16852	23.5	TRNF	tRNA-Phe
93487	2.44e-10	1.27e-12	0.0908	7.0975	0.644604	3369.92	MAPK1IP1L	mitogen-activated protein kinase 1 interacting protein 1 like
100188953	2.44e-10	1.28e-12	0.1869	-7.09653	-1.32647	63.73	LINC00092	long intergenic non-protein coding RNA 92
10402	2.81e-10	1.48e-12	0.1259	7.07601	0.890922	873.72	ST3GAL6	ST3 beta-galactoside alpha-2,3-sialyltransferase 6
26585	3.03e-10	1.61e-12	0.536	-7.06498	-3.78696	61.33	GREM1	gremlin 1, DAN family BMP antagonist
55102	3.41e-10	1.82e-12	0.0442	7.04756	0.311455	4275.42	ATG2B	autophagy related 2B
105375422	3.63e-10	1.95e-12	0.2007	-7.03777	-1.41217	36.72	LOC105375422	uncharacterized LOC105375422
338773	3.84e-10	2.08e-12	0.2273	-7.02919	-1.5977	635.96	TMEM119	transmembrane protein 119
137735	3.94e-10	2.15e-12	0.2016	-7.02461	-1.41642	65.15	ABRA	actin binding Rho activating protein
107984254	4.44e-10	2.43e-12	0.1342	7.00701	0.940263	103.91	LOC107984254	uncharacterized LOC107984254
145438	4.57e-10	2.56e-12	0.1745	-7.00019	-1.22149	44.1	FRMD6-AS1	FRMD6 antisense RNA 1
23461	4.57e-10	2.53e-12	0.1579	7.00183	1.10542	1653.06	ABCA5	ATP binding cassette subfamily A member 5
85001	4.57e-10	2.54e-12	0.1418	-7.00094	-0.993023	88.69	MGC16275	uncharacterized protein MGC16275
100287290	4.81e-10	2.7e-12	0.1388	-6.99228	-0.970646	942.25	LOC100287290	uncharacterized LOC100287290
5519	4.89e-10	2.77e-12	0.0973	6.98896	0.680232	2716.86	PPP2R1B	protein phosphatase 2 scaffold subunit Abeta
107984583	4.92e-10	2.8e-12	0.0648	6.98727	0.452525	486.14	LOC107984583
2797	4.98e-10	2.86e-12	0.1188	-6.98463	-0.829829	161.62	GNRH2	gonadotropin releasing hormone 2
133746	5.3e-10	3.07e-12	0.0581	6.97427	0.40554	2110.89	JMY	junction mediating and regulatory protein, p53 cofactor
653483	5.3e-10	3.06e-12	0.1083	6.97486	0.755191	119.29	AFDN-DT	AFDN divergent transcript
54854	5.56e-10	3.25e-12	0.2655	-6.96649	-1.84949	55.3	FAM83E	family with sequence similarity 83 member E
692223	5.97e-10	3.51e-12	0.1499	6.95581	1.04293	54.84	SNORD97	small nucleolar RNA, C/D box 97
9849	6.03e-10	3.57e-12	0.0558	6.95333	0.387984	2407.52	ZNF518A	zinc finger protein 518A
3489	6.52e-10	3.88e-12	0.2318	-6.94148	-1.60901	606.26	IGFBP6	insulin like growth factor binding protein 6
100507171	7.72e-10	4.62e-12	0.0864	-6.91678	-0.597773	244.14	BOLA3-DT	BOLA3 divergent transcript
4121	7.73e-10	4.65e-12	0.071	6.91578	0.490847	5473.79	MAN1A1	mannosidase alpha class 1A member 1
6554	8.42e-10	5.1e-12	0.1576	-6.90276	-1.08802	212.51	SLC10A1	solute carrier family 10 member 1
22978	8.66e-10	5.28e-12	0.0474	6.89793	0.326825	2960.4	NT5C2	5'-nucleotidase, cytosolic II
107984590	8.8e-10	5.39e-12	0.2158	6.89482	1.48787	118.39	LOC107984590
8350	9.94e-10	6.12e-12	0.2329	-6.87679	-1.60169	288.86	H3C1	H3 clustered histone 1
10728	1.01e-09	6.24e-12	0.0808	6.87395	0.555205	2920.54	PTGES3	prostaglandin E synthase 3
107986779	1.09e-09	6.84e-12	0.1975	-6.86086	-1.35476	31.03	LOC107986779	replaced by ID 1687
147495	1.09e-09	6.85e-12	0.3057	-6.86073	-2.09764	589.98	APCDD1	APC down-regulated 1
105372717	1.11e-09	7.01e-12	0.1746	-6.85744	-1.19742	36.5	LOC105372717	uncharacterized LOC105372717
54622	1.21e-09	7.68e-12	0.0926	6.84432	0.63376	793.11	ARL15	ADP ribosylation factor like GTPase 15
5166	1.25e-09	7.97e-12	0.321	6.83913	2.19524	1783.43	PDK4	pyruvate dehydrogenase kinase 4
4188	1.29e-09	8.25e-12	0.2786	-6.83416	-1.90385	188.35	MDFI	MyoD family inhibitor
57728	1.39e-09	8.95e-12	0.0546	6.82238	0.372293	1754.63	WDR19	WD repeat domain 19
54462	1.45e-09	9.41e-12	0.0461	6.8152	0.314206	2183.77	CCSER2	coiled-coil serine rich protein 2
8092	1.5e-09	9.76e-12	0.3262	-6.80997	-2.22164	95.73	ALX1	ALX homeobox 1
3910	1.53e-09	1e-11	0.1806	-6.80623	-1.2289	1740.82	LAMA4	laminin subunit alpha 4
6654	1.64e-09	1.08e-11	0.0584	6.79494	0.396715	2552.41	SOS1	SOS Ras/Rac guanine nucleotide exchange factor 1
100188988	1.64e-09	1.08e-11	0.5838	-6.795	-3.96663	15.79	TRH-GTG1-8	tRNA-His (anticodon GTG) 1-8
497189	1.64e-09	1.09e-11	0.596	-6.79398	-4.04945	140.31	TIFAB	TIFA inhibitor
161253	1.65e-09	1.1e-11	0.1338	-6.79232	-0.909144	103.52	REM2	RRAD and GEM like GTPase 2
387032	1.65e-09	1.11e-11	0.096	-6.79117	-0.651667	510.9	ZKSCAN4	zinc finger with KRAB and SCAN domains 4
5806	1.67e-09	1.13e-11	0.1525	-6.78886	-1.03551	65.34	PTX3	pentraxin 3
2675	1.68e-09	1.14e-11	0.2847	-6.78725	-1.93238	187.4	GFRA2	GDNF family receptor alpha 2
9419	1.69e-09	1.16e-11	0.0671	6.78566	0.455312	916.19	CRIPT	CXXC repeat containing interactor of PDZ3 domain
4541	1.74e-09	1.2e-11	0.3658	6.78067	2.4801	43993	ND6	NADH dehydrogenase subunit 6
3725	1.75e-09	1.21e-11	0.302	6.77946	2.04737	4316.21	JUN	Jun proto-oncogene, AP-1 transcription factor subunit
57531	1.88e-09	1.31e-11	0.0854	6.76706	0.578185	845.19	HACE1	HECT domain and ankyrin repeat containing E3 ubiquitin protein ligase 1
6515	1.88e-09	1.31e-11	0.3229	6.76719	2.18511	1053.16	SLC2A3	solute carrier family 2 member 3
4549	1.96e-09	1.38e-11	0.4758	6.76035	3.21672	2207.37	RNR1	s-rRNA
9847	2.07e-09	1.46e-11	0.0681	6.75183	0.459728	2343.28	C2CD5	C2 calcium dependent domain containing 5
51701	2.08e-09	1.47e-11	0.0616	6.75044	0.416065	1384.27	NLK	nemo like kinase
5586	2.25e-09	1.6e-11	0.0584	6.73847	0.393824	2272.95	PKN2	protein kinase N2
112268150	2.3e-09	1.65e-11	0.1874	6.73423	1.26212	69.59	LOC112268150	uncharacterized LOC112268150
401014	2.3e-09	1.66e-11	0.2023	6.73339	1.36209	139.94	TEX41	testis expressed 41
5885	2.57e-09	1.86e-11	0.0593	6.71663	0.398228	3322.03	RAD21	RAD21 cohesin complex component
80218	2.59e-09	1.89e-11	0.0604	6.71455	0.405633	1856.93	NAA50	N-alpha-acetyltransferase 50, NatE catalytic subunit
84439	2.59e-09	1.89e-11	0.1937	-6.7142	-1.3007	219.05	HHIPL1	HHIP like 1
23230	2.84e-09	2.09e-11	0.1015	6.69983	0.679966	6602.29	VPS13A	vacuolar protein sorting 13 homolog A
150771	2.88e-09	2.12e-11	0.3086	-6.69735	-2.06692	75.72	ITPRIPL1	ITPRIP like 1
22808	3.02e-09	2.23e-11	0.1003	-6.68982	-0.670867	2117.27	MRAS	muscle RAS oncogene homolog
56603	3.21e-09	2.39e-11	0.3289	6.67997	2.1973	804.97	CYP26B1	cytochrome P450 family 26 subfamily B member 1
107986699	3.24e-09	2.42e-11	0.1067	6.67792	0.712714	244.17	LOC107986699	uncharacterized LOC107986699
389432	3.33e-09	2.5e-11	0.1445	6.6731	0.96413	1389.21	SAMD5	sterile alpha motif domain containing 5
342908	3.42e-09	2.58e-11	0.1577	6.66872	1.05137	48.85	ZNF404	zinc finger protein 404
9783	3.46e-09	2.64e-11	0.1222	-6.66562	-0.814332	536.45	RIMS3	regulating synaptic membrane exocytosis 3
100422842	3.46e-09	2.62e-11	0.1384	-6.66628	-0.922391	41.39	MIR3074	microRNA 3074
29765	3.62e-09	2.77e-11	0.2302	-6.65822	-1.5326	107.72	TMOD4	tropomodulin 4
57515	3.94e-09	3.03e-11	0.1054	6.64525	0.700263	6341.45	SERINC1	serine incorporator 1
105373547	3.94e-09	3.05e-11	0.2269	6.6443	1.50787	23	LOC105373547	uncharacterized LOC105373547
64376	4.05e-09	3.14e-11	0.0668	6.63964	0.443746	665.57	IKZF5	IKAROS family zinc finger 5
6363	4.17e-09	3.25e-11	0.6883	-6.63473	-4.56663	1058.49	CCL19	C-C motif chemokine ligand 19
7832	4.2e-09	3.29e-11	0.2239	6.63308	1.48538	3934.39	BTG2	BTG anti-proliferation factor 2
100302650	4.31e-09	3.39e-11	0.1523	6.62839	1.00949	251.3	BABAM2-AS1	BABAM2 antisense RNA 1
100189071	4.31e-09	3.41e-11	0.5082	-6.62769	-3.36834	48.65	TRI-AAT2-1	tRNA-Ile (anticodon AAT) 2-1
911	4.32e-09	3.43e-11	0.484	-6.62681	-3.20758	245.81	CD1C	CD1c molecule
2118	4.47e-09	3.56e-11	0.2297	-6.62118	-1.5206	295.12	ETV4	ETS variant transcription factor 4
407026	4.62e-09	3.7e-11	0.1591	-6.61544	-1.0525	93.6	MIR29C	microRNA 29c
23032	4.98e-09	4.02e-11	0.0653	6.60342	0.431139	2247.36	USP33	ubiquitin specific peptidase 33
100422976	4.98e-09	4.03e-11	0.2233	-6.60308	-1.47462	34.45	MIR4256	microRNA 4256
991	5e-09	4.06e-11	0.2012	-6.60196	-1.32835	138.51	CDC20	cell division cycle 20
100189286	5.35e-09	4.37e-11	0.895	-6.5911	-5.89927	12.77	TRP-TGG1-1	tRNA-Pro (anticodon TGG) 1-1
107984338	5.47e-09	4.48e-11	0.1495	6.58724	0.98451	6825.88	LOC107984338
136051	6.56e-09	5.39e-11	0.0896	-6.55963	-0.587745	491.75	ZNF786	zinc finger protein 786
124540	7.41e-09	6.12e-11	0.0765	6.54067	0.500244	6599.14	MSI2	musashi RNA binding protein 2
440026	7.6e-09	6.31e-11	0.0759	6.53624	0.496109	818.02	TMEM41B	transmembrane protein 41B
51439	7.74e-09	6.45e-11	0.0857	6.53287	0.560087	1488.42	FAM8A1	family with sequence similarity 8 member A1
105374989	7.92e-09	6.63e-11	0.2521	-6.52882	-1.6459	23.68	LOC105374989	uncharacterized LOC105374989
9518	8.22e-09	6.91e-11	0.2944	6.52266	1.92058	1378.62	GDF15	growth differentiation factor 15
3303	8.31e-09	7.04e-11	0.2074	6.51978	1.35234	8797.35	HSPA1A	heat shock protein family A (Hsp70) member 1A
257415	8.31e-09	7.01e-11	0.0731	6.5204	0.476396	443.22	FAM133B	family with sequence similarity 133 member B
105371129	8.44e-09	7.18e-11	0.1523	-6.51681	-0.992378	47.46	LOC105371129	uncharacterized LOC105371129
81621	8.95e-09	7.65e-11	0.1695	-6.50728	-1.10297	229.54	KAZALD1	Kazal type serine peptidase inhibitor domain 1
22995	9.13e-09	7.84e-11	0.0825	6.50367	0.536791	617.01	CEP152	centrosomal protein 152
407011	9.13e-09	7.88e-11	0.1978	-6.50295	-1.28601	33.05	MIR23B	microRNA 23b
9667	9.13e-09	7.91e-11	0.0927	6.5024	0.602729	5582.56	SAFB2	scaffold attachment factor B2
9096	9.33e-09	8.14e-11	0.3131	-6.49799	-2.03481	44.74	TBX18	T-box transcription factor 18
687	9.33e-09	8.11e-11	0.1714	6.49861	1.11402	2945.5	KLF9	KLF transcription factor 9
9481	9.72e-09	8.52e-11	0.0842	6.49113	0.546487	857.23	SLC25A27	solute carrier family 25 member 27
338667	1.02e-08	8.95e-11	0.3244	-6.48369	-2.10339	20.75	VSIG10L2	V-set and immunoglobulin domain containing 10 like 2
101752400	1.1e-08	9.69e-11	0.0963	-6.47165	-0.622922	269.54	CAPN10-DT	CAPN10 divergent transcript
7763	1.11e-08	9.8e-11	0.1064	6.47002	0.688089	4607.69	ZFAND5	zinc finger AN1-type containing 5
9236	1.11e-08	9.89e-11	0.1034	6.4686	0.668534	1290.6	CCPG1	cell cycle progression 1
22931	1.12e-08	9.97e-11	0.0782	6.46741	0.505435	1268.12	RAB18	RAB18, member RAS oncogene family
152302	1.12e-08	1.01e-10	0.0746	-6.46587	-0.482602	267.23	CIDECP1	CIDEC pseudogene 1
107986959	1.17e-08	1.06e-10	0.3035	-6.45873	-1.96035	141.35	LOC107986959
4056	1.18e-08	1.07e-10	0.1339	-6.45652	-0.864333	288.21	LTC4S	leukotriene C4 synthase
3304	1.27e-08	1.15e-10	0.2146	6.44553	1.38335	8523.25	HSPA1B	heat shock protein family A (Hsp70) member 1B
101927603	1.28e-08	1.16e-10	0.1996	-6.44411	-1.28636	42.32	LOC101927603	uncharacterized LOC101927603
10299	1.32e-08	1.21e-10	0.08	6.43812	0.515152	7349.25	MARCHF6	membrane associated ring-CH-type finger 6
407021	1.37e-08	1.26e-10	0.4638	-6.43175	-2.98316	12.22	MIR29A	microRNA 29a
57494	1.37e-08	1.26e-10	0.0652	6.43176	0.41924	1717.17	RIMKLB	ribosomal modification protein rimK like family member B
8660	1.44e-08	1.34e-10	0.1577	6.42302	1.01321	1804.84	IRS2	insulin receptor substrate 2
2294	1.46e-08	1.36e-10	0.2426	6.42024	1.55752	80.32	FOXF1	forkhead box F1
2532	1.47e-08	1.38e-10	0.5246	-6.41862	-3.36731	541.14	ACKR1	atypical chemokine receptor 1 (Duffy blood group)
286006	1.6e-08	1.5e-10	0.1434	6.40583	0.918341	354.59	LSMEM1	leucine rich single-pass membrane protein 1
100422904	1.61e-08	1.52e-10	0.4377	-6.40369	-2.8026	11.75	MIR3193	microRNA 3193
100188986	1.68e-08	1.59e-10	0.4512	-6.39695	-2.88615	18.05	TRH-GTG1-7	tRNA-His (anticodon GTG) 1-7
5118	1.74e-08	1.65e-10	0.1825	-6.391	-1.16617	1111.94	PCOLCE	procollagen C-endopeptidase enhancer
2200	1.74e-08	1.65e-10	0.2081	-6.39068	-1.32967	5107.6	FBN1	fibrillin 1
9147	1.74e-08	1.66e-10	0.0791	6.38973	0.505426	1822.02	NEMF	nuclear export mediator factor
107986148	1.79e-08	1.71e-10	0.1224	6.38517	0.781412	79.53	LOC107986148	replaced by ID 25976
100189122	1.81e-08	1.74e-10	0.8214	-6.38228	-5.24236	14.41	TRK-TTT3-1	tRNA-Lys (anticodon TTT) 3-1
57863	1.82e-08	1.76e-10	0.4818	-6.38075	-3.07447	271.97	CADM3	cell adhesion molecule 3
101928263	1.82e-08	1.76e-10	0.2049	6.38074	1.30747	44.51	LOC101928263	uncharacterized LOC101928263
55186	1.82e-08	1.77e-10	0.1212	6.37992	0.773282	2311.62	SLC25A36	solute carrier family 25 member 36
340719	1.83e-08	1.78e-10	0.1411	-6.37892	-0.900252	151.27	NANOS1	nanos C2HC-type zinc finger 1
2780	1.98e-08	1.94e-10	0.0943	-6.3664	-0.600222	233.87	GNAT2	G protein subunit alpha transducin 2
64395	2.04e-08	2e-10	0.0626	6.36123	0.398483	580.38	GMCL1	germ cell-less 1, spermatogenesis associated
116039	2.04e-08	2.01e-10	0.4132	-6.36035	-2.62824	30.22	OSR2	odd-skipped related transciption factor 2
100506621	2.05e-08	2.03e-10	0.3154	-6.35934	-2.00585	325.98	LINC01279	replaced by ID 151887
613038	2.07e-08	2.07e-10	0.2328	-6.35622	-1.47987	90.25	LOC613038	SAGA complex associated factor 29 pseudogene
56478	2.07e-08	2.06e-10	0.0326	-6.35658	-0.207492	2738	EIF4ENIF1	eukaryotic translation initiation factor 4E nuclear import factor 1
23017	2.22e-08	2.23e-10	0.3582	-6.3449	-2.27288	163.98	FAIM2	Fas apoptotic inhibitory molecule 2
107986018	2.27e-08	2.28e-10	0.1324	6.34119	0.839614	215.21	LOC107986018	uncharacterized LOC107986018
653604	2.32e-08	2.36e-10	0.3144	-6.33619	-1.99204	112.08	H3C13	H3 clustered histone 13
26002	2.32e-08	2.35e-10	0.3511	-6.33652	-2.22486	1630.59	MOXD1	monooxygenase DBH like 1
219348	2.32e-08	2.36e-10	0.1273	-6.33612	-0.80657	354.28	PLAC9	placenta associated 9
7476	2.39e-08	2.43e-10	0.5365	-6.33134	-3.39661	67.92	WNT7A	Wnt family member 7A
4509	2.46e-08	2.51e-10	0.5475	6.32633	3.46378	14707.5	ATP8	ATP synthase F0 subunit 8
5979	2.54e-08	2.61e-10	0.2583	-6.32048	-1.63271	326.74	RET	ret proto-oncogene
105377576	2.59e-08	2.67e-10	0.0946	-6.31658	-0.597552	322.09	LOC105377576	uncharacterized LOC105377576
105375142	2.59e-08	2.67e-10	0.2544	-6.31667	-1.60698	44.4	LOC105375142	uncharacterized LOC105375142
8546	2.61e-08	2.71e-10	0.085	6.3146	0.536855	2530.79	AP3B1	adaptor related protein complex 3 subunit beta 1
55207	2.73e-08	2.84e-10	0.0679	6.30711	0.428567	1588.74	ARL8B	ADP ribosylation factor like GTPase 8B
10112	2.75e-08	2.87e-10	0.1843	-6.30581	-1.16233	126.43	KIF20A	kinesin family member 20A
100189399	2.79e-08	2.92e-10	0.4104	-6.30277	-2.58667	35.49	TRK-CTT2-2	tRNA-Lys (anticodon CTT) 2-2
3181	2.8e-08	2.94e-10	0.0797	6.30176	0.501984	11680.4	HNRNPA2B1	heterogeneous nuclear ribonucleoprotein A2/B1
256076	2.81e-08	2.97e-10	0.7804	-6.30051	-4.91677	56.81	COL6A5	collagen type VI alpha 5 chain
105373791	2.82e-08	2.98e-10	0.3372	-6.29966	-2.12454	282.57	LOC105373791	uncharacterized LOC105373791
54510	2.82e-08	2.99e-10	0.1585	-6.29931	-0.998151	1005.38	PCDH18	protocadherin 18
1602	2.86e-08	3.05e-10	0.1334	6.29624	0.840114	1767.46	DACH1	dachshund family transcription factor 1
107985263	2.91e-08	3.11e-10	0.141	-6.29296	-0.887136	104.89	LOC107985263
9399	2.91e-08	3.11e-10	0.1105	-6.29321	-0.695606	557.4	STOML1	stomatin like 1
266675	2.99e-08	3.21e-10	0.2331	-6.28811	-1.46569	41.86	BEST4	bestrophin 4
7233	3.14e-08	3.39e-10	0.895	-6.27988	-5.62045	7.89	TRR-CCG2-1	tRNA-Arg (anticodon CCG) 2-1
11270	3.16e-08	3.42e-10	0.1534	-6.27831	-0.962843	309.36	NRM	nurim
25820	3.17e-08	3.44e-10	0.0331	6.27736	0.207779	4334.54	ARIH1	ariadne RBR E3 ubiquitin protein ligase 1
5144	3.23e-08	3.52e-10	0.0943	6.27408	0.591421	6498.78	PDE4D	phosphodiesterase 4D
128553	3.39e-08	3.71e-10	0.2282	-6.26583	-1.42955	1148.5	TSHZ2	teashirt zinc finger homeobox 2
22878	3.54e-08	3.89e-10	0.0821	6.25847	0.513929	2130.84	TRAPPC8	trafficking protein particle complex subunit 8
54822	3.59e-08	3.95e-10	0.1361	6.25587	0.851517	5746.65	TRPM7	transient receptor potential cation channel subfamily M member 7
127435	3.62e-08	4e-10	0.3231	-6.2541	-2.02044	374.65	PODN	podocan
3037	3.63e-08	4.03e-10	0.4499	-6.25296	-2.81295	95.12	HAS2	hyaluronan synthase 2
406885	3.63e-08	4.03e-10	0.3182	-6.25278	-1.98963	20.82	MIRLET7C	microRNA let-7c
9360	3.65e-08	4.09e-10	0.1229	6.2505	0.768304	1135.89	PPIG	peptidylprolyl isomerase G
83989	3.65e-08	4.08e-10	0.0487	6.25112	0.304481	1684.58	FAM172A	family with sequence similarity 172 member A
7732	3.65e-08	4.09e-10	0.2156	-6.2504	-1.34771	121.32	RNF112	ring finger protein 112
102724378	3.65e-08	4.11e-10	0.1377	-6.24996	-0.860409	56.08	LOC102724378	uncharacterized LOC102724378
80829	3.66e-08	4.14e-10	0.0455	6.2485	0.284434	2757.93	ZFP91	ZFP91 zinc finger protein, atypical E3 ubiquitin ligase
8303	3.66e-08	4.14e-10	0.0753	-6.24872	-0.470822	1538.61	SNN	stannin
93663	4.07e-08	4.62e-10	0.0636	6.23151	0.396449	2122.73	ARHGAP18	Rho GTPase activating protein 18
55233	4.14e-08	4.71e-10	0.045	6.22834	0.280133	4356.97	MOB1A	MOB kinase activator 1A
5525	4.31e-08	4.92e-10	0.0691	6.22154	0.429631	1859.82	PPP2R5A	protein phosphatase 2 regulatory subunit B'alpha
1117	4.33e-08	4.96e-10	0.5392	-6.22028	-3.35393	68.12	CHI3L2	chitinase 3 like 2
3726	4.44e-08	5.11e-10	0.3208	6.21568	1.99389	2739.65	JUNB	JunB proto-oncogene, AP-1 transcription factor subunit
1293	4.46e-08	5.15e-10	0.3411	-6.21453	-2.11986	8858.35	COL6A3	collagen type VI alpha 3 chain
102724528	4.49e-08	5.19e-10	0.1353	-6.21321	-0.840956	98	LOC102724528	uncharacterized LOC102724528
84872	4.55e-08	5.28e-10	0.054	-6.21054	-0.335524	786.37	ZC3H10	zinc finger CCCH-type containing 10
105370993	4.55e-08	5.3e-10	0.2726	-6.20998	-1.69284	140.02	LOC105370993	uncharacterized LOC105370993
6366	4.73e-08	5.53e-10	0.5576	-6.20327	-3.45899	1550.45	CCL21	C-C motif chemokine ligand 21
151887	4.9e-08	5.75e-10	0.2733	-6.19722	-1.69373	2360.05	CCDC80	coiled-coil domain containing 80
8431	4.91e-08	5.77e-10	0.2516	6.19657	1.55923	159.54	NR0B2	nuclear receptor subfamily 0 group B member 2
105377456	4.96e-08	5.85e-10	0.2642	6.19452	1.6367	23.99	LINC02276	long intergenic non-protein coding RNA 2276
219654	4.97e-08	5.88e-10	0.1664	-6.19369	-1.0308	1703.12	ZCCHC24	zinc finger CCHC-type containing 24
9885	5.03e-08	5.96e-10	0.0487	6.19139	0.301746	2429.33	OSBPL2	oxysterol binding protein like 2
8874	5.14e-08	6.11e-10	0.0551	6.18746	0.341149	4925.75	ARHGEF7	Rho guanine nucleotide exchange factor 7
347148	5.48e-08	6.54e-10	0.152	-6.17681	-0.938871	103.22	QRFP	pyroglutamylated RFamide peptide
56605	5.49e-08	6.64e-10	0.1081	6.17448	0.667557	1161.72	ERO1B	endoplasmic reticulum oxidoreductase 1 beta
105369669	5.49e-08	6.59e-10	0.1104	-6.17572	-0.68207	181.71	LOC105369669	uncharacterized LOC105369669
107984671	5.49e-08	6.6e-10	0.2112	-6.17536	-1.30433	21.58	LOC107984671	uncharacterized LOC107984671
101927481	5.49e-08	6.64e-10	0.1981	-6.17432	-1.22306	41.86	LINC01909	long intergenic non-protein coding RNA 1909
4508	5.49e-08	6.62e-10	0.482	6.17491	2.97623	85639.9	ATP6	ATP synthase F0 subunit 6
5813	5.6e-08	6.8e-10	0.0715	6.17059	0.440957	3226.89	PURA	purine rich element binding protein A
23161	5.61e-08	6.86e-10	0.0661	6.16939	0.408018	2416.23	SNX13	sorting nexin 13
894	5.61e-08	6.84e-10	0.2791	-6.16979	-1.72212	3369.71	CCND2	cyclin D2
9370	5.65e-08	6.92e-10	1.3989	-6.1678	-8.628	202.53	ADIPOQ	adiponectin, C1Q and collagen domain containing
83943	5.67e-08	6.98e-10	0.0669	6.16646	0.412658	2349.93	IMMP2L	inner mitochondrial membrane peptidase subunit 2
79760	5.67e-08	6.99e-10	0.0623	-6.1663	-0.384138	437.67	GEMIN7	gem nuclear organelle associated protein 7
101927217	5.75e-08	7.1e-10	0.128	6.1638	0.78889	93.96	LINC01473	long intergenic non-protein coding RNA 1473
54165	5.86e-08	7.27e-10	0.0581	6.16018	0.357921	958.54	DCUN1D1	defective in cullin neddylation 1 domain containing 1
107987129	6.04e-08	7.51e-10	0.2281	-6.15489	-1.40408	32.08	LOC107987129	uncharacterized LOC107987129
2181	6.23e-08	7.77e-10	0.0846	6.14957	0.520367	1608.47	ACSL3	acyl-CoA synthetase long chain family member 3
255520	6.29e-08	7.86e-10	0.0672	6.14777	0.412846	684.73	ELMOD2	ELMO domain containing 2
8976	6.32e-08	7.92e-10	0.1059	6.14659	0.65091	2957.81	WASL	WASP like actin nucleation promoting factor
107985256	6.4e-08	8.05e-10	0.2126	-6.14395	-1.30621	73.62	LOC107985256	uncharacterized LOC107985256
112268447	6.42e-08	8.11e-10	0.3149	-6.14277	-1.93409	361.01	LOC112268447
283464	6.42e-08	8.11e-10	0.0601	6.14267	0.368998	777.03	GXYLT1	glucoside xylosyltransferase 1
12	6.49e-08	8.23e-10	0.5136	-6.14042	-3.15372	587.07	SERPINA3	serpin family A member 3
55154	6.5e-08	8.31e-10	0.0571	-6.13898	-0.350745	1117.45	MSTO1	misato mitochondrial distribution and morphology regulator 1
399670	6.5e-08	8.31e-10	0.2281	6.13886	1.40041	22.39	RPL13AP17	ribosomal protein L13a pseudogene 17
84698	6.5e-08	8.29e-10	0.0823	6.13934	0.505427	277.05	CAPS2	calcyphosine 2
7163	6.76e-08	8.67e-10	0.0951	6.1321	0.582889	1110.29	TPD52	tumor protein D52
105370567	6.79e-08	8.73e-10	0.0911	-6.13099	-0.55843	385.72	LOC105370567	uncharacterized LOC105370567
124402	6.79e-08	8.75e-10	0.125	6.13062	0.766177	1059.77	UBALD1	UBA like domain containing 1
80232	7.05e-08	9.13e-10	0.0515	6.12384	0.315335	4813.12	WDR26	WD repeat domain 26
103752584	7.05e-08	9.13e-10	0.2781	-6.12394	-1.703	160.95	CCND2-AS1	CCND2 antisense RNA 1
915	7.45e-08	9.68e-10	0.5233	-6.11459	-3.19995	137.39	CD3D	CD3 delta subunit of T-cell receptor complex
400506	7.46e-08	9.73e-10	0.0694	-6.11381	-0.424451	1005.06	KNOP1	lysine rich nucleolar protein 1
105371461	7.47e-08	9.79e-10	0.5056	-6.11281	-3.09054	27.51	LOC105371461	replaced by ID 9447
1829	7.47e-08	9.79e-10	0.0917	6.11281	0.560628	3274.29	DSG2	desmoglein 2
27330	7.66e-08	1.01e-09	0.1133	6.10836	0.692085	635.05	RPS6KA6	ribosomal protein S6 kinase A6
57187	7.72e-08	1.02e-09	0.0786	6.10674	0.480097	2579.32	THOC2	THO complex subunit 2
107987132	7.77e-08	1.03e-09	0.4941	-6.1052	-3.01645	47.6	LOC107987132	uncharacterized LOC107987132
64943	7.79e-08	1.03e-09	0.1058	-6.10439	-0.646016	1108.14	NT5DC2	5'-nucleotidase domain containing 2
55660	7.82e-08	1.04e-09	0.0566	6.10339	0.345471	1983.1	PRPF40A	pre-mRNA processing factor 40 homolog A
219539	7.91e-08	1.05e-09	0.1389	-6.10108	-0.847206	211.5	YPEL4	yippee like 4
55773	8.04e-08	1.08e-09	0.0673	6.09783	0.410294	926.06	TBC1D23	TBC1 domain family member 23
7373	8.04e-08	1.08e-09	0.2727	-6.09727	-1.6628	4328.68	COL14A1	collagen type XIV alpha 1 chain
442900	8.04e-08	1.08e-09	0.3265	-6.09746	-1.99085	24.29	MIR326	microRNA 326
285590	8.3e-08	1.12e-09	0.1533	-6.09162	-0.933685	1080.47	SH3PXD2B	SH3 and PX domains 2B
642968	8.37e-08	1.13e-09	0.3709	-6.08998	-2.25868	87.96	FAM163B	family with sequence similarity 163 member B
2308	8.42e-08	1.14e-09	0.0854	6.08848	0.519791	3393.24	FOXO1	forkhead box O1
100189130	8.66e-08	1.18e-09	0.5907	-6.08358	-3.59359	17.54	TRL-CAG2-1	tRNA-Leu (anticodon CAG) 2-1
55631	8.71e-08	1.19e-09	0.0896	6.08189	0.544863	387.25	LRRC40	leucine rich repeat containing 40
401105	8.71e-08	1.19e-09	0.1061	6.08205	0.645112	372.12	FLJ42393	uncharacterized LOC401105
6275	8.8e-08	1.2e-09	0.2654	-6.07977	-1.61348	691.62	S100A4	S100 calcium binding protein A4
7161	8.83e-08	1.21e-09	0.1191	-6.07847	-0.723867	113.9	TP73	tumor protein p73
101927608	8.83e-08	1.21e-09	0.2769	-6.07887	-1.68321	19.07	LOC101927608	uncharacterized LOC101927608
54902	8.89e-08	1.23e-09	0.058	6.07682	0.352197	2349.34	TTC19	tetratricopeptide repeat domain 19
57830	8.91e-08	1.23e-09	0.2758	6.07608	1.67575	71.79	KRTAP5-8	keratin associated protein 5-8
160418	9.08e-08	1.26e-09	0.1167	6.07269	0.70882	1105.5	TMTC3	transmembrane O-mannosyltransferase targeting cadherins 3
100189387	9.17e-08	1.27e-09	0.536	-6.07063	-3.25386	16.82	TRI-AAT5-5	tRNA-Ile (anticodon AAT) 5-5
105369968	9.56e-08	1.33e-09	0.1773	-6.06363	-1.07505	266.35	LOC105369968	uncharacterized LOC105369968
10269	9.57e-08	1.34e-09	0.088	6.06292	0.533281	1339.23	ZMPSTE24	zinc metallopeptidase STE24
4222	9.58e-08	1.34e-09	0.5288	-6.0624	-3.20602	31.86	MEOX1	mesenchyme homeobox 1
80153	9.59e-08	1.35e-09	0.0389	-6.0618	-0.236053	1666.68	EDC3	enhancer of mRNA decapping 3
6603	9.64e-08	1.36e-09	0.0657	-6.06065	-0.398342	2082.74	SMARCD2	SWI/SNF related, matrix associated, actin dependent regulator of chromatin, subfamily d, member 2
64838	9.82e-08	1.39e-09	0.3498	-6.0572	-2.1189	177.06	FNDC4	fibronectin type III domain containing 4
50640	9.89e-08	1.4e-09	0.0767	6.05561	0.464767	1048.57	PNPLA8	patatin like phospholipase domain containing 8
329	9.89e-08	1.4e-09	0.0577	6.05534	0.349484	1737.21	BIRC2	baculoviral IAP repeat containing 2
4192	1.04e-07	1.47e-09	0.3124	-6.0475	-1.88898	662.11	MDK	midkine
94104	1.04e-07	1.48e-09	0.0708	6.04619	0.42806	1102.88	PAXBP1	PAX3 and PAX7 binding protein 1
9694	1.04e-07	1.49e-09	0.0982	6.04556	0.593712	719.09	EMC2	ER membrane protein complex subunit 2
56662	1.07e-07	1.53e-09	0.5147	-6.04144	-3.10954	16.12	VTRNA1-3	vault RNA 1-3
83643	1.08e-07	1.55e-09	0.2132	-6.03927	-1.28736	641.13	CCDC3	coiled-coil domain containing 3
105374890	1.08e-07	1.56e-09	0.213	6.03843	1.2861	82.96	LOC105374890	uncharacterized LOC105374890
22875	1.12e-07	1.62e-09	0.123	6.03154	0.741718	721.72	ENPP4	ectonucleotide pyrophosphatase/phosphodiesterase 4
2353	1.12e-07	1.62e-09	0.651	6.03191	3.92695	3975.49	FOS	Fos proto-oncogene, AP-1 transcription factor subunit
100131825	1.13e-07	1.63e-09	0.4691	-6.03059	-2.82867	126	CADM3-AS1	CADM3 antisense RNA 1
2649	1.15e-07	1.66e-09	0.0871	6.02756	0.525107	751.84	NR6A1	nuclear receptor subfamily 6 group A member 1
51377	1.15e-07	1.68e-09	0.0727	6.0257	0.43836	758.02	UCHL5	ubiquitin C-terminal hydrolase L5
55788	1.15e-07	1.68e-09	0.1238	6.02581	0.745897	1804.44	LMBRD1	LMBR1 domain containing 1
11126	1.17e-07	1.72e-09	0.1166	-6.02249	-0.702183	147.84	CD160	CD160 molecule
105371251	1.17e-07	1.72e-09	0.1817	-6.02259	-1.0941	64.77	LOC105371251	uncharacterized LOC105371251
692090	1.17e-07	1.73e-09	0.1976	6.02154	1.18962	12.5	SNORD59B	small nucleolar RNA, C/D box 59B
646600	1.21e-07	1.78e-09	0.1209	6.01637	0.727396	98.92	IGF2BP2-AS1	IGF2BP2 antisense RNA 1
54664	1.21e-07	1.79e-09	0.1003	6.01621	0.603192	1629.32	TMEM106B	transmembrane protein 106B
109616976	1.22e-07	1.8e-09	0.157	6.01447	0.944107	166.78	SNORA79B	small nucleolar RNA, H/ACA box 79B
100505498	1.23e-07	1.83e-09	0.189	6.01264	1.13646	264.31	LOC100505498	uncharacterized LOC100505498
60558	1.24e-07	1.84e-09	0.0727	6.01118	0.437116	1106.14	GUF1	GTP binding elongation factor GUF1
50804	1.27e-07	1.89e-09	0.0707	6.00667	0.424386	1616.34	MYEF2	myelin expression factor 2
109864282	1.3e-07	1.95e-09	0.3047	6.00223	1.82907	80917.4	RNA28SN2	RNA, 28S ribosomal N2
3671	1.32e-07	1.98e-09	0.2463	-5.99975	-1.4776	1408.52	ISLR	immunoglobulin superfamily containing leucine rich repeat
55015	1.36e-07	2.04e-09	0.0692	5.99425	0.414645	731.27	PRPF39	pre-mRNA processing factor 39
107986015	1.42e-07	2.14e-09	0.11	5.98696	0.658625	523.18	LOC107986015	uncharacterized LOC107986015
107986596	1.42e-07	2.13e-09	0.1748	-5.98722	-1.04656	77.95	LOC107986596	uncharacterized LOC107986596
51729	1.42e-07	2.15e-09	0.07	5.98635	0.419182	1659.12	WBP11	WW domain binding protein 11
387923	1.44e-07	2.19e-09	0.1323	-5.98333	-0.791528	169.98	SERP2	stress associated endoplasmic reticulum protein family member 2
84220	1.47e-07	2.25e-09	0.0544	5.97868	0.325237	1557.29	RGPD5	RANBP2 like and GRIP domain containing 5
9908	1.47e-07	2.24e-09	0.0845	5.9791	0.505069	3497.49	G3BP2	G3BP stress granule assembly factor 2
10462	1.47e-07	2.25e-09	0.4627	-5.97851	-2.76615	565.88	CLEC10A	C-type lectin domain containing 10A
4750	1.48e-07	2.27e-09	0.0688	5.97712	0.410982	1051.1	NEK1	NIMA related kinase 1
29914	1.49e-07	2.29e-09	0.0497	-5.97577	-0.296872	939.1	UBIAD1	UbiA prenyltransferase domain containing 1
7746	1.52e-07	2.34e-09	0.0985	-5.9725	-0.588415	512	ZSCAN9	zinc finger and SCAN domain containing 9
51322	1.59e-07	2.46e-09	0.0593	5.96392	0.353799	4048.54	WAC	WW domain containing adaptor with coiled-coil
407009	1.59e-07	2.46e-09	0.4026	-5.96429	-2.40107	16.42	MIR224	microRNA 224
4574	1.66e-07	2.57e-09	0.3784	5.95715	2.25442	2307.54	TRNS1	tRNA-Ser
9242	1.66e-07	2.58e-09	0.3584	-5.95634	-2.13446	336.51	MSC	musculin
10287	1.67e-07	2.6e-09	0.3079	-5.95535	-1.83364	518.18	RGS19	regulator of G protein signaling 19
9244	1.72e-07	2.68e-09	0.4349	-5.95036	-2.58773	144.99	CRLF1	cytokine receptor like factor 1
3787	1.73e-07	2.7e-09	0.3714	-5.9487	-2.20913	62.16	KCNS1	potassium voltage-gated channel modifier subfamily S member 1
7095	1.77e-07	2.77e-09	0.1282	5.94438	0.762149	2709.27	SEC62	SEC62 homolog, preprotein translocation factor
26118	1.77e-07	2.78e-09	0.0843	5.94435	0.501362	7353.22	WSB1	WD repeat and SOCS box containing 1
55253	1.78e-07	2.8e-09	0.0641	5.94279	0.380828	1806.19	TYW1	tRNA-yW synthesizing protein 1 homolog
126432	1.79e-07	2.83e-09	0.1213	-5.94145	-0.720915	393.89	RINL	Ras and Rab interactor like
113219467	1.81e-07	2.87e-09	0.3945	5.93904	2.3427	2351.03	MIR12136	microRNA 12136
64839	1.81e-07	2.87e-09	0.0707	5.93898	0.420034	1784.73	FBXL17	F-box and leucine rich repeat protein 17
4299	1.82e-07	2.88e-09	0.0676	5.93811	0.401347	17209.1	AFF1	ALF transcription elongation factor 1
10565	1.83e-07	2.91e-09	0.0559	5.93632	0.331665	6534.59	ARFGEF1	ADP ribosylation factor guanine nucleotide exchange factor 1
101927472	1.86e-07	2.98e-09	0.2637	5.93283	1.56438	76.18	ITPRIP-AS1	ITPRIP antisense RNA 1
51751	1.86e-07	2.97e-09	0.1593	-5.93302	-0.944891	73.26	HIGD1B	HIG1 hypoxia inducible domain family member 1B
91452	1.88e-07	3.02e-09	0.0879	5.93053	0.52114	2246.88	ACBD5	acyl-CoA binding domain containing 5
25913	1.89e-07	3.04e-09	0.0884	5.92955	0.523885	496.71	POT1	protection of telomeres 1
221079	1.89e-07	3.05e-09	0.0696	5.92888	0.412372	566.19	ARL5B	ADP ribosylation factor like GTPase 5B
100506737	1.9e-07	3.06e-09	0.305	-5.92826	-1.80797	33.61	LINC01589	long intergenic non-protein coding RNA 1589
403150	1.91e-07	3.1e-09	0.2341	5.92643	1.38761	30.61	FOSL2-AS1	FOSL2 antisense RNA 1
407025	1.96e-07	3.18e-09	0.1956	-5.92191	-1.15826	31.34	MIR29B2	microRNA 29b-2
441478	1.97e-07	3.21e-09	0.2014	5.92062	1.19262	310.51	NRARP	NOTCH regulated ankyrin repeat protein
10059	1.97e-07	3.2e-09	0.0706	5.9208	0.418001	1870.75	DNM1L	dynamin 1 like
140947	2.01e-07	3.3e-09	0.6658	-5.91611	-3.93912	49.69	DCANP1	dendritic cell associated nuclear protein 1
8936	2.01e-07	3.28e-09	0.1068	5.91679	0.631779	347.2	WASF1	WASP family member 1
100533483	2.01e-07	3.3e-09	0.1376	5.9161	0.814012	916.28	DNAAF4-CCPG1	DNAAF4-CCPG1 readthrough (NMD candidate)
3727	2.01e-07	3.28e-09	0.1597	5.91696	0.945018	4380.16	JUND	JunD proto-oncogene, AP-1 transcription factor subunit
151011	2.06e-07	3.39e-09	0.0618	5.91174	0.365238	1948	SEPTIN10	septin 10
55279	2.1e-07	3.46e-09	0.0802	5.90793	0.473743	598.39	ZNF654	zinc finger protein 654
121053	2.1e-07	3.48e-09	0.1027	-5.9073	-0.606595	1225.74	NOPCHAP1	NOP protein chaperone 1
85026	2.23e-07	3.7e-09	0.0583	-5.8972	-0.343859	581.98	ARRDC1-AS1	ARRDC1 antisense RNA 1
100862671	2.28e-07	3.78e-09	0.1214	-5.89362	-0.715541	268.83	TMEM265	transmembrane protein 265
4050	2.28e-07	3.79e-09	0.4848	-5.8932	-2.8569	526.28	LTB	lymphotoxin beta
8511	2.28e-07	3.8e-09	0.2362	-5.89266	-1.39159	74.14	MMP23A	matrix metallopeptidase 23A (pseudogene)
1269	2.31e-07	3.85e-09	0.5604	-5.89048	-3.30076	86.83	CNR2	cannabinoid receptor 2
152007	2.31e-07	3.87e-09	0.3101	-5.88964	-1.82667	436.73	GLIPR2	GLI pathogenesis related 2
29893	2.31e-07	3.87e-09	0.0618	-5.88986	-0.363922	324.76	PSMC3IP	PSMC3 interacting protein
414235	2.4e-07	4.03e-09	0.096	5.883	0.564936	2189.86	DIP2C-AS1	DIP2C antisense RNA 1
5495	2.44e-07	4.11e-09	0.0517	5.87962	0.304109	1679.34	PPM1B	protein phosphatase, Mg2+/Mn2+ dependent 1B
105377211	2.44e-07	4.13e-09	0.116	5.87902	0.682153	68.42	LOC105377211	uncharacterized LOC105377211
941	2.54e-07	4.3e-09	0.3089	-5.87229	-1.81418	55.94	CD80	CD80 molecule
23325	2.58e-07	4.38e-09	0.0658	5.86924	0.38635	2984.81	WASHC4	WASH complex subunit 4
23612	2.61e-07	4.44e-09	0.1792	-5.86689	-1.05145	698.06	PHLDA3	pleckstrin homology like domain family A member 3
4556	2.64e-07	4.49e-09	0.4257	5.86508	2.49666	1023.27	TRNE	tRNA-Glu
8522	2.64e-07	4.51e-09	0.2573	-5.86432	-1.50899	799.69	GAS7	growth arrest specific 7
29108	2.65e-07	4.53e-09	0.3173	-5.86375	-1.86049	211.29	PYCARD	PYD and CARD domain containing
112268130	2.68e-07	4.58e-09	0.124	-5.86167	-0.726595	429.5	LOC112268130	uncharacterized LOC112268130
107986526	2.68e-07	4.59e-09	0.1258	5.86125	0.737379	56.93	LOC107986526
5884	2.68e-07	4.61e-09	0.0726	5.86061	0.425526	720.86	RAD17	RAD17 checkpoint clamp loader component
100189001	2.73e-07	4.71e-09	0.32	-5.85709	-1.87412	21.26	TRY-GTA5-5	tRNA-Tyr (anticodon GTA) 5-5
54953	2.76e-07	4.77e-09	0.0942	5.85487	0.551663	831.04	ODR4	odr-4 GPCR localization factor homolog
2014	2.78e-07	4.8e-09	0.2342	-5.85385	-1.37082	770.07	EMP3	epithelial membrane protein 3
51277	2.81e-07	4.87e-09	0.0557	5.85147	0.326048	448.61	DNAJC27	DnaJ heat shock protein family (Hsp40) member C27
2888	2.81e-07	4.9e-09	0.1256	5.85051	0.734543	1101.95	GRB14	growth factor receptor bound protein 14
100505658	2.81e-07	4.89e-09	0.1393	5.85073	0.815141	197.82	DIAPH1-AS1	DIAPH1 antisense RNA 1
150368	2.83e-07	4.94e-09	0.1781	-5.84915	-1.04185	385.12	PHETA2	PH domain containing endocytic trafficking adaptor 2
56652	2.84e-07	4.96e-09	0.0845	-5.84852	-0.494154	421.37	TWNK	twinkle mtDNA helicase
3078	2.84e-07	4.99e-09	0.4828	-5.84762	-2.82306	215.86	CFHR1	complement factor H related 1
2018	2.84e-07	4.99e-09	0.1376	5.84749	0.804447	1681.29	EMX2	empty spiracles homeobox 2
150197	2.87e-07	5.04e-09	0.3028	-5.84577	-1.77027	31.26	LINC00896	long intergenic non-protein coding RNA 896
144402	2.88e-07	5.08e-09	0.0769	5.84454	0.449602	938.36	CPNE8	copine 8
51566	2.9e-07	5.12e-09	0.0578	5.84328	0.338015	1885.57	ARMCX3	armadillo repeat containing X-linked 3
26224	2.9e-07	5.14e-09	0.0581	5.84264	0.339418	1370.48	FBXL3	F-box and leucine rich repeat protein 3
1285	2.95e-07	5.23e-09	0.0763	5.83974	0.445638	7552.44	COL4A3	collagen type IV alpha 3 chain
8406	2.95e-07	5.24e-09	0.2734	-5.83939	-1.59628	136.47	SRPX	sushi repeat containing protein X-linked
85465	2.95e-07	5.26e-09	0.0745	5.83865	0.434907	1235.27	SELENOI	selenoprotein I
383	2.95e-07	5.27e-09	0.2255	-5.83827	-1.31669	35.56	ARG1	arginase 1
50863	2.95e-07	5.28e-09	0.4376	-5.83805	-2.55472	279.26	NTM	neurotrimin
2192	2.95e-07	5.25e-09	0.1994	-5.839	-1.16416	3277.5	FBLN1	fibulin 1
692159	3.01e-07	5.41e-09	0.2166	5.83411	1.26371	117.77	TAMALIN-AS1	TAMALIN antisense RNA 1
728568	3.01e-07	5.4e-09	0.0839	-5.83437	-0.489636	349.49	UQCC6	ubiquinol-cytochrome c reductase complex assembly factor 6
256646	3.02e-07	5.44e-09	0.2591	-5.83327	-1.51148	20.62	NUTM1	NUT midline carcinoma family member 1
388242	3.05e-07	5.5e-09	0.2301	-5.83134	-1.34159	73.14	LOC388242	SAGA complex associated factor 29 pseudogene
101927272	3.09e-07	5.58e-09	0.4891	-5.82881	-2.85074	24.43	LOC101927272	uncharacterized LOC101927272
7596	3.15e-07	5.71e-09	0.0585	-5.82512	-0.340658	851.75	ZNF45	zinc finger protein 45
105375231	3.16e-07	5.74e-09	0.1991	-5.82415	-1.15937	41.53	LOC105375231	replaced by ID 101928421
57727	3.17e-07	5.76e-09	0.0571	-5.82346	-0.332635	1493.08	NCOA5	nuclear receptor coactivator 5
54361	3.17e-07	5.78e-09	0.2944	-5.82299	-1.71414	332.09	WNT4	Wnt family member 4
2833	3.18e-07	5.81e-09	0.351	-5.82213	-2.04332	142.01	CXCR3	C-X-C motif chemokine receptor 3
151306	3.18e-07	5.85e-09	0.2111	-5.82108	-1.229	101.98	GPBAR1	G protein-coupled bile acid receptor 1
23411	3.18e-07	5.83e-09	0.0715	5.82167	0.416378	980.81	SIRT1	sirtuin 1
2307	3.18e-07	5.84e-09	0.1818	-5.82136	-1.05824	174	FOXS1	forkhead box S1
408	3.29e-07	6.06e-09	0.1331	-5.81521	-0.773933	3233.74	ARRB1	arrestin beta 1
10443	3.3e-07	6.09e-09	0.0662	5.81434	0.385094	5210.09	N4BP2L2	NEDD4 binding protein 2 like 2
9415	3.3e-07	6.11e-09	0.1579	-5.8138	-0.917737	1092	FADS2	fatty acid desaturase 2
8867	3.31e-07	6.14e-09	0.068	5.81287	0.395109	1396.61	SYNJ1	synaptojanin 1
55285	3.31e-07	6.13e-09	0.0714	5.81307	0.414805	967.25	RBM41	RNA binding motif protein 41
100008589	3.33e-07	6.19e-09	0.3195	5.81165	1.85658	184739	RNA28SN5	RNA, 28S ribosomal N5
30008	3.39e-07	6.32e-09	0.1033	-5.80812	-0.599709	2146.15	EFEMP2	EGF containing fibulin extracellular matrix protein 2
283537	3.39e-07	6.32e-09	0.1375	5.80816	0.798871	851.05	SLC46A3	solute carrier family 46 member 3
23473	3.42e-07	6.39e-09	0.0611	5.80628	0.354797	1931.27	CAPN7	calpain 7
9874	3.44e-07	6.44e-09	0.0681	5.80497	0.395196	2533.93	TLK1	tousled like kinase 1
253260	3.45e-07	6.48e-09	0.0585	5.80395	0.339435	2790.97	RICTOR	RPTOR independent companion of MTOR complex 2
11153	3.61e-07	6.78e-09	0.0987	-5.7963	-0.572283	437.43	FICD	FIC domain protein adenylyltransferase
29106	3.64e-07	6.86e-09	0.3514	-5.79423	-2.03615	21.26	SCG3	secretogranin III
974	3.64e-07	6.87e-09	0.4517	-5.79409	-2.61726	248.67	CD79B	CD79b molecule
7874	3.65e-07	6.9e-09	0.0366	5.79325	0.211838	3962.92	USP7	ubiquitin specific peptidase 7
100507495	3.68e-07	6.96e-09	0.0652	5.79177	0.377753	747.86	SDCBP2-AS1	SDCBP2 antisense RNA 1
100189385	3.7e-07	7.03e-09	0.5207	-5.79026	-3.01485	12.52	TRE-CTC1-3	tRNA-Glu (anticodon CTC) 1-3
158401	3.72e-07	7.07e-09	0.1364	5.78929	0.789416	697.01	SHOC1	shortage in chiasmata 1
202018	3.77e-07	7.21e-09	0.0994	5.78604	0.574971	1048.69	TAPT1	transmembrane anterior posterior transformation 1
286333	3.77e-07	7.21e-09	0.2843	-5.78607	-1.64486	51.09	FAM225A	family with sequence similarity 225 member A
105373067	3.77e-07	7.19e-09	0.4221	-5.78636	-2.44238	39.49	LOC105373067	uncharacterized LOC105373067
10518	3.81e-07	7.29e-09	0.2399	-5.78406	-1.38763	307.53	CIB2	calcium and integrin binding family member 2
80304	3.81e-07	7.32e-09	0.0636	-5.78334	-0.367549	321.63	WDCP	WD repeat and coiled coil containing
10644	3.81e-07	7.32e-09	0.0836	5.78335	0.483229	1639.94	IGF2BP2	insulin like growth factor 2 mRNA binding protein 2
101929475	3.82e-07	7.37e-09	0.1566	-5.78228	-0.905736	63.43	ITGB1-DT	ITGB1 divergent transcript
1434	3.82e-07	7.37e-09	0.0813	5.78221	0.470184	1458.05	CSE1L	chromosome segregation 1 like
123283	3.84e-07	7.42e-09	0.0684	5.78117	0.395588	883.26	TARS3	threonyl-tRNA synthetase 3
51259	3.85e-07	7.46e-09	0.1371	-5.78023	-0.792568	357.93	TMEM216	transmembrane protein 216
105371965	3.86e-07	7.49e-09	0.5667	-5.77954	-3.27527	9.92	LOC105371965	uncharacterized LOC105371965
22920	3.86e-07	7.52e-09	0.0843	5.77889	0.487305	1323.37	KIFAP3	kinesin associated protein 3
7076	3.86e-07	7.51e-09	0.3732	-5.77909	-2.15674	3365.18	TIMP1	TIMP metallopeptidase inhibitor 1
154007	3.93e-07	7.68e-09	0.0651	5.77524	0.375692	441.78	SNRNP48	small nuclear ribonucleoprotein U11/U12 subunit 48
6655	3.93e-07	7.68e-09	0.0778	5.77538	0.449229	2627.13	SOS2	SOS Ras/Rho guanine nucleotide exchange factor 2
100189414	3.94e-07	7.71e-09	0.4272	-5.77466	-2.46707	19.06	TRC-GCA2-4	tRNA-Cys (anticodon GCA) 2-4
715	3.94e-07	7.74e-09	0.2774	-5.77406	-1.60179	6395.06	C1R	complement C1r
3764	3.95e-07	7.76e-09	0.2109	-5.77353	-1.21758	642.32	KCNJ8	potassium inwardly rectifying channel subfamily J member 8
7293	4.06e-07	8e-09	0.2784	-5.7685	-1.60579	128.86	TNFRSF4	TNF receptor superfamily member 4
93380	4.07e-07	8.03e-09	0.0842	5.7678	0.485768	717.19	MMGT1	membrane magnesium transporter 1
109864272	4.07e-07	8.05e-09	0.2941	5.76739	1.69602	242797	RNA28SN4	RNA, 28S ribosomal N4
5529	4.08e-07	8.07e-09	0.0663	5.76699	0.382365	1403.11	PPP2R5E	protein phosphatase 2 regulatory subunit B'epsilon
1278	4.09e-07	8.11e-09	0.2696	-5.76624	-1.5545	13975	COL1A2	collagen type I alpha 2 chain
84525	4.11e-07	8.17e-09	0.4201	-5.76501	-2.42173	298.25	HOPX	HOP homeobox
54101	4.12e-07	8.2e-09	0.1257	5.76433	0.724805	2140.72	RIPK4	receptor interacting serine/threonine kinase 4
716	4.12e-07	8.23e-09	0.318	-5.76377	-1.83293	6332.49	C1S	complement C1s
154664	4.18e-07	8.35e-09	0.5447	-5.76114	-3.13781	257.12	ABCA13	ATP binding cassette subfamily A member 13
91584	4.19e-07	8.39e-09	0.2786	-5.76037	-1.60463	866.8	PLXNA4	plexin A4
729230	4.21e-07	8.44e-09	0.455	-5.7594	-2.62067	509.25	CCR2	C-C motif chemokine receptor 2
2191	4.22e-07	8.49e-09	0.5464	-5.7584	-3.14653	105.06	FAP	fibroblast activation protein alpha
101927150	4.22e-07	8.49e-09	0.219	5.75834	1.26082	122.18	L3MBTL4-AS1	L3MBTL4 antisense RNA 1
9283	4.24e-07	8.55e-09	0.1183	-5.75715	-0.681204	149.57	GPR37L1	G protein-coupled receptor 37 like 1
5870	4.25e-07	8.58e-09	0.054	5.75666	0.311082	2783.9	RAB6A	RAB6A, member RAS oncogene family
23219	4.27e-07	8.64e-09	0.0814	5.75557	0.468518	1453.85	FBXO28	F-box protein 28
51200	4.31e-07	8.74e-09	0.6314	-5.75356	-3.63269	37.95	CPA4	carboxypeptidase A4
105373552	4.37e-07	8.88e-09	0.198	5.75085	1.13862	67.68	LOC105373552	uncharacterized LOC105373552
100129484	4.4e-07	8.95e-09	0.0852	-5.74952	-0.489744	325.67	LINC02983	long intergenic non-protein coding RNA 2983
25897	4.42e-07	9.02e-09	0.0587	5.74815	0.337508	3351.14	RNF19A	ring finger protein 19A, RBR E3 ubiquitin protein ligase
100652770	4.42e-07	9.01e-09	0.1267	5.74833	0.728339	118.59	DSG2-AS1	DSG2 antisense RNA 1
148170	4.47e-07	9.14e-09	0.1774	-5.74597	-1.01954	179.26	CDC42EP5	CDC42 effector protein 5
57452	4.48e-07	9.19e-09	0.1784	-5.74503	-1.02492	1127.47	GALNT16	polypeptide N-acetylgalactosaminyltransferase 16
7337	4.48e-07	9.18e-09	0.0504	5.74518	0.289276	3971.57	UBE3A	ubiquitin protein ligase E3A
340205	4.52e-07	9.29e-09	0.3835	-5.74325	-2.20271	44.24	TREML1	triggering receptor expressed on myeloid cells like 1
1281	4.78e-07	9.84e-09	0.3406	-5.73343	-1.95283	16038.1	COL3A1	collagen type III alpha 1 chain
130951	4.89e-07	1.01e-08	0.2633	-5.72916	-1.5086	62.42	M1AP	meiosis 1 associated protein
150	4.91e-07	1.01e-08	0.3571	-5.72837	-2.04577	563.47	ADRA2A	adrenoceptor alpha 2A
4538	4.92e-07	1.02e-08	0.4609	5.7277	2.63971	255189	ND4	NADH dehydrogenase subunit 4
107984328	4.94e-07	1.02e-08	0.0841	5.72686	0.481759	315.67	LOC107984328	uncharacterized LOC107984328
27333	5e-07	1.04e-08	0.1378	5.72427	0.788829	2336.75	GOLIM4	golgi integral membrane protein 4
100422850	5e-07	1.04e-08	0.2169	5.72415	1.24162	16.79	MIR548V	microRNA 548v
51339	5.01e-07	1.04e-08	0.175	-5.7234	-1.00176	824.13	DACT1	dishevelled binding antagonist of beta catenin 1
23512	5.02e-07	1.05e-08	0.0504	5.72296	0.288711	999.4	SUZ12	SUZ12 polycomb repressive complex 2 subunit
4540	5.04e-07	1.05e-08	0.3673	5.722	2.10162	205726	ND5	NADH dehydrogenase subunit 5
25978	5.09e-07	1.07e-08	0.0933	5.71976	0.533648	574.8	CHMP2B	charged multivesicular body protein 2B
157769	5.1e-07	1.07e-08	0.0511	5.71936	0.29249	2320.95	FAM91A1	family with sequence similarity 91 member A1
23384	5.13e-07	1.08e-08	0.0454	-5.71792	-0.259552	2947.78	SPECC1L	sperm antigen with calponin homology and coiled-coil domains 1 like
10159	5.19e-07	1.09e-08	0.1084	5.71579	0.619724	3093.81	ATP6AP2	ATPase H+ transporting accessory protein 2
4237	5.27e-07	1.11e-08	0.2571	-5.71273	-1.46857	117.2	MFAP2	microfibril associated protein 2
51738	5.31e-07	1.12e-08	0.0896	-5.71128	-0.511834	399.1	GHRL	ghrelin and obestatin prepropeptide
100506385	5.32e-07	1.13e-08	0.575	-5.71024	-3.28348	53.59	LINC01426	long intergenic non-protein coding RNA 1426
8239	5.32e-07	1.13e-08	0.0597	5.71038	0.341041	10865.4	USP9X	ubiquitin specific peptidase 9 X-linked
134218	5.4e-07	1.15e-08	0.06	5.70747	0.342476	1351.79	DNAJC21	DnaJ heat shock protein family (Hsp40) member C21
22954	5.4e-07	1.15e-08	0.0683	-5.70718	-0.389853	1108.02	TRIM32	tripartite motif containing 32
25891	5.42e-07	1.15e-08	0.3253	-5.70647	-1.85644	281.32	PAMR1	peptidase domain containing associated with muscle regeneration 1
3658	5.49e-07	1.17e-08	0.0407	5.70397	0.232164	2669.74	IREB2	iron responsive element binding protein 2
6558	5.57e-07	1.19e-08	0.1053	5.70113	0.60032	1354.51	SLC12A2	solute carrier family 12 member 2
56978	5.59e-07	1.2e-08	0.3188	-5.70009	-1.81721	124.46	PRDM8	PR/SET domain 8
64231	5.61e-07	1.2e-08	0.3351	-5.69924	-1.91005	1181.87	MS4A6A	membrane spanning 4-domains A6A
91614	5.67e-07	1.22e-08	0.2445	5.69728	1.39279	350.81	DEPDC7	DEP domain containing 7
1739	5.68e-07	1.22e-08	0.0488	5.69663	0.278065	3831.13	DLG1	discs large MAGUK scaffold protein 1
5050	5.76e-07	1.24e-08	0.1639	-5.69385	-0.933242	336.52	PAFAH1B3	platelet activating factor acetylhydrolase 1b catalytic subunit 3
100996928	5.77e-07	1.24e-08	0.0638	5.69355	0.363146	1151.38	FMC1-LUC7L2	FMC1-LUC7L2 readthrough
8354	5.77e-07	1.25e-08	0.4756	-5.69282	-2.70757	134.28	H3C11	H3 clustered histone 11
220213	5.77e-07	1.25e-08	0.1162	5.69289	0.661269	1329.2	OTUD1	OTU deubiquitinase 1
22984	5.82e-07	1.26e-08	0.066	-5.69101	-0.375795	2465.46	PDCD11	programmed cell death 11
345222	5.85e-07	1.27e-08	0.0833	-5.68959	-0.473735	584.38	MSANTD1	Myb/SANT DNA binding domain containing 1
79190	5.85e-07	1.27e-08	0.4622	-5.68986	-2.62987	103.42	IRX6	iroquois homeobox 6
105377303	5.93e-07	1.29e-08	0.4229	-5.68705	-2.40522	29.8	PRDM8-AS1	PRDM8 antisense RNA 1
388701	6e-07	1.31e-08	0.2897	-5.68481	-1.64676	16.25	CFAP141	cilia and flagella associated protein 141
5743	6.05e-07	1.32e-08	0.2116	5.68284	1.20223	204.75	PTGS2	prostaglandin-endoperoxide synthase 2
10513	6.05e-07	1.32e-08	0.0582	5.68311	0.330862	1787.96	APPBP2	amyloid beta precursor protein binding protein 2
103021295	6.09e-07	1.34e-08	0.2218	5.68103	1.26032	33.94	LOC103021295	uncharacterized LOC103021295
7082	6.09e-07	1.34e-08	0.0554	5.68125	0.314565	6632.1	TJP1	tight junction protein 1
105370846	6.09e-07	1.34e-08	0.1299	5.68072	0.737956	235.77	LOC105370846	uncharacterized LOC105370846
285051	6.14e-07	1.35e-08	0.2435	-5.67921	-1.38272	23.29	STPG4	sperm-tail PG-rich repeat containing 4
105374200	6.15e-07	1.36e-08	0.2318	5.67862	1.31645	11.83	LOC105374200	uncharacterized LOC105374200
221504	6.16e-07	1.36e-08	0.0795	-5.67813	-0.451423	446.28	ZBTB9	zinc finger and BTB domain containing 9
5731	6.16e-07	1.36e-08	0.243	-5.67783	-1.37988	684.7	PTGER1	prostaglandin E receptor 1
128153	6.22e-07	1.38e-08	0.1237	5.67578	0.702017	144.28	SPATA17	spermatogenesis associated 17
100499489	6.23e-07	1.38e-08	0.2081	-5.67538	-1.18115	70.34	LINC03027	long intergenic non-protein coding RNA 3027
8707	6.25e-07	1.39e-08	0.1146	5.67449	0.650296	163.17	B3GALT2	beta-1,3-galactosyltransferase 2
107986348	6.31e-07	1.41e-08	0.1271	5.67261	0.720964	762.34	LOC107986348
116228	6.36e-07	1.42e-08	0.0598	5.67088	0.339102	1692.09	COX20	cytochrome c oxidase assembly factor COX20
6689	6.42e-07	1.44e-08	0.6261	-5.66895	-3.54952	239.86	SPIB	Spi-B transcription factor
4839	6.5e-07	1.46e-08	0.0901	-5.66667	-0.510577	1170.42	NOP2	NOP2 nucleolar protein
693201	6.52e-07	1.46e-08	0.2003	5.66575	1.13512	30.26	MIR616	microRNA 616
23710	6.56e-07	1.48e-08	0.1489	5.66443	0.843229	6934.32	GABARAPL1	GABA type A receptor associated protein like 1
121512	6.63e-07	1.49e-08	0.0769	5.66257	0.43555	3648.1	FGD4	FYVE, RhoGEF and PH domain containing 4
10317	6.92e-07	1.56e-08	0.3299	-5.65472	-1.86566	270.37	B3GALT5	beta-1,3-galactosyltransferase 5
4537	6.93e-07	1.57e-08	0.4044	5.65423	2.28638	22624.1	ND3	NADH dehydrogenase subunit 3
79626	6.94e-07	1.57e-08	0.2085	-5.65377	-1.17886	238.26	TNFAIP8L2	TNF alpha induced protein 8 like 2
114883	6.94e-07	1.57e-08	0.0734	5.65346	0.415208	3665.37	OSBPL9	oxysterol binding protein like 9
107986426	6.95e-07	1.58e-08	0.2313	5.65292	1.30736	18.32	LOC107986426	uncharacterized LOC107986426
6483	6.98e-07	1.59e-08	0.1127	-5.65191	-0.637086	2791.57	ST3GAL2	ST3 beta-galactoside alpha-2,3-sialyltransferase 2
1296	6.98e-07	1.59e-08	0.305	-5.65151	-1.7236	211	COL8A2	collagen type VIII alpha 2 chain
25907	6.98e-07	1.59e-08	0.2462	-5.65109	-1.39128	86.92	TMEM158	transmembrane protein 158
406883	6.98e-07	1.59e-08	0.3561	-5.65118	-2.01263	19.05	MIRLET7A3	microRNA let-7a-3
5368	7.14e-07	1.64e-08	0.4615	-5.64676	-2.60594	45.58	PNOC	prepronociceptin
100189030	7.14e-07	1.63e-08	0.7845	-5.64694	-4.43012	10.79	TRE-TTC2-1	tRNA-Glu (anticodon TTC) 2-1
90632	7.29e-07	1.67e-08	0.3401	5.64297	1.91915	271.89	LINC00473	long intergenic non-protein coding RNA 473
101927751	7.33e-07	1.68e-08	0.2781	-5.64181	-1.56871	340.49	ALDH1A3-AS1	ALDH1A3 antisense RNA 1
9931	7.33e-07	1.69e-08	0.0517	5.64142	0.291536	5733.92	HELZ	helicase with zinc finger
107986673	7.43e-07	1.71e-08	0.1303	5.63868	0.734733	551.72	LOC107986673	uncharacterized LOC107986673
64094	7.43e-07	1.72e-08	0.2075	-5.63851	-1.16976	599.85	SMOC2	SPARC related modular calcium binding 2
8368	7.44e-07	1.72e-08	0.5194	-5.63819	-2.92845	65.15	H4C13	H4 clustered histone 13
23074	7.47e-07	1.73e-08	0.0728	5.6371	0.410249	1463.22	BLTP3B	bridge-like lipid transfer protein family member 3B
133558	7.51e-07	1.74e-08	0.4302	-5.63564	-2.42431	74.24	MROH2B	maestro heat like repeat family member 2B
1738	7.51e-07	1.74e-08	0.135	5.63582	0.760578	2708.49	DLD	dihydrolipoamide dehydrogenase
10015	7.69e-07	1.79e-08	0.0792	5.63074	0.445744	4307.76	PDCD6IP	programmed cell death 6 interacting protein
107986080	7.69e-07	1.79e-08	0.1404	5.63078	0.790352	106.52	LOC107986080
767558	7.69e-07	1.8e-08	0.0363	5.63046	0.204505	1429.21	LUZP6	leucine zipper protein 6
136319	7.69e-07	1.8e-08	0.0363	5.63046	0.204505	1429.21	MTPN	myotrophin
107987080	7.83e-07	1.83e-08	0.1801	-5.62721	-1.01348	94.1	LOC107987080
115548	7.83e-07	1.84e-08	0.0654	5.62687	0.367859	1548.07	FCHO2	FCH and mu domain containing endocytic adaptor 2
170371	7.97e-07	1.87e-08	0.3072	-5.62348	-1.72744	541.76	TMEM273	transmembrane protein 273
57198	7.98e-07	1.88e-08	0.2171	-5.62284	-1.2208	2759.56	ATP8B2	ATPase phospholipid transporting 8B2
55818	7.98e-07	1.88e-08	0.0693	5.62301	0.389666	2402.69	KDM3A	lysine demethylase 3A
55805	8.07e-07	1.9e-08	0.0702	5.62058	0.394558	570	LRP2BP	LRP2 binding protein
827	8.1e-07	1.91e-08	0.3592	-5.61972	-2.0184	336.66	CAPN6	calpain 6
11015	8.23e-07	1.95e-08	0.133	-5.61677	-0.747118	387.37	KDELR3	KDEL endoplasmic reticulum protein retention receptor 3
5520	8.23e-07	1.95e-08	0.082	5.6164	0.460396	1322.02	PPP2R2A	protein phosphatase 2 regulatory subunit Balpha
22806	8.28e-07	1.96e-08	0.4815	-5.61524	-2.70374	1198.87	IKZF3	IKAROS family zinc finger 3
100128385	8.39e-07	1.99e-08	0.2875	-5.61254	-1.61356	59.98	FAM225B	family with sequence similarity 225 member B
133396	8.4e-07	2e-08	0.2958	-5.61215	-1.66034	46.46	IL31RA	interleukin 31 receptor A
7752	8.42e-07	2.01e-08	0.1134	-5.61141	-0.636359	343.67	ZNF200	zinc finger protein 200
644090	8.43e-07	2.01e-08	0.2239	5.61091	1.25655	373.57	PRKAG2-AS2	PRKAG2 antisense RNA 2
105378558	8.46e-07	2.02e-08	0.2126	-5.61018	-1.193	140.1	EBF3-AS1	EBF3 antisense RNA 1
375341	8.47e-07	2.03e-08	0.0961	-5.60977	-0.53934	342.77	C3orf62	chromosome 3 open reading frame 62
105372296	8.48e-07	2.03e-08	0.1786	-5.60915	-1.00183	35.43	LOC105372296	uncharacterized LOC105372296
101928433	8.52e-07	2.05e-08	0.0921	5.60808	0.516237	180.93	ATXN1-AS1	ATXN1 antisense RNA 1
105379772	8.53e-07	2.05e-08	0.2897	5.60759	1.62469	38.28	LOC105379772	uncharacterized LOC105379772
4438	8.6e-07	2.08e-08	0.1683	-5.60541	-0.943614	33.19	MSH4	mutS homolog 4
84832	8.6e-07	2.08e-08	0.1062	5.60543	0.595234	291.67	ANKRD36BP1	ankyrin repeat domain 36B pseudogene 1
105371692	8.6e-07	2.08e-08	0.097	-5.60532	-0.543725	850.17	LOC105371692	uncharacterized LOC105371692
22852	8.6e-07	2.08e-08	0.1263	5.60505	0.707802	2507.9	ANKRD26	ankyrin repeat domain containing 26
107984302	8.6e-07	2.08e-08	0.1867	-5.60511	-1.04642	49.9	LOC107984302	uncharacterized LOC107984302
440900	8.69e-07	2.11e-08	0.2142	-5.60285	-1.20024	74.79	LINC01191	long intergenic non-protein coding RNA 1191
5599	8.72e-07	2.12e-08	0.0783	5.60215	0.438601	1466.43	MAPK8	mitogen-activated protein kinase 8
253959	8.82e-07	2.15e-08	0.0517	5.59983	0.289617	4386.12	RALGAPA1	Ral GTPase activating protein catalytic subunit alpha 1
2549	8.84e-07	2.16e-08	0.0659	5.59897	0.369228	3000.18	GAB1	GRB2 associated binding protein 1
79827	8.84e-07	2.16e-08	0.1969	-5.59888	-1.10259	645.38	CLMP	CXADR like membrane protein
2803	8.85e-07	2.16e-08	0.167	5.59852	0.934777	5187.72	GOLGA4	golgin A4
4976	8.92e-07	2.18e-08	0.0889	5.59693	0.497445	2765.83	OPA1	OPA1 mitochondrial dynamin like GTPase
84918	8.92e-07	2.18e-08	0.0914	5.5967	0.511513	1449.68	LRP11	LDL receptor related protein 11
6307	8.92e-07	2.19e-08	0.1629	5.59642	0.911784	728.39	MSMO1	methylsterol monooxygenase 1
3932	8.98e-07	2.21e-08	0.4691	-5.59502	-2.62453	411.16	LCK	LCK proto-oncogene, Src family tyrosine kinase
29925	8.99e-07	2.21e-08	0.0541	-5.59459	-0.302808	1406	GMPPB	GDP-mannose pyrophosphorylase B
727936	9.07e-07	2.24e-08	0.258	-5.5925	-1.44301	351.3	GXYLT2	glucoside xylosyltransferase 2
406891	9.07e-07	2.24e-08	0.2973	-5.59266	-1.66244	20.58	MIRLET7I	microRNA let-7i
4064	9.09e-07	2.25e-08	0.4159	-5.59191	-2.32588	243.39	CD180	CD180 molecule
55659	9.12e-07	2.26e-08	0.1009	-5.59107	-0.563971	322.55	ZNF416	zinc finger protein 416
6814	9.12e-07	2.26e-08	0.0845	5.5907	0.472663	957.27	STXBP3	syntaxin binding protein 3
51542	9.15e-07	2.27e-08	0.0551	5.58997	0.308255	1729.47	VPS54	VPS54 subunit of GARP complex
9318	9.17e-07	2.28e-08	0.1118	5.58931	0.624892	880.07	COPS2	COP9 signalosome subunit 2
10439	9.2e-07	2.29e-08	0.2512	-5.5885	-1.40385	159.63	OLFM1	olfactomedin 1
100189017	9.3e-07	2.32e-08	0.5689	-5.58637	-3.17794	13.89	TRE-CTC1-5	tRNA-Glu (anticodon CTC) 1-5
91683	9.34e-07	2.33e-08	0.4694	-5.58544	-2.62203	80.07	SYT12	synaptotagmin 12
8123	9.37e-07	2.34e-08	0.115	5.58455	0.642151	1190.6	PWAR5	Prader Willi/Angelman region RNA 5
57693	9.45e-07	2.37e-08	0.051	-5.58293	-0.284579	1547.62	ZNF317	zinc finger protein 317
81537	9.52e-07	2.39e-08	0.1107	5.58125	0.61781	1391.76	SGPP1	sphingosine-1-phosphate phosphatase 1
105379827	9.58e-07	2.41e-08	0.1278	5.5798	0.713025	115.39	LOC105379827	uncharacterized LOC105379827
151176	9.58e-07	2.41e-08	0.4341	-5.57998	-2.42223	214.42	ERFE	erythroferrone
912	9.86e-07	2.49e-08	0.423	-5.57431	-2.35766	140.8	CD1D	CD1d molecule
93589	9.86e-07	2.48e-08	0.218	-5.57451	-1.21537	151.58	CACNA2D4	calcium voltage-gated channel auxiliary subunit alpha2delta 4
962	9.9e-07	2.5e-08	0.4953	-5.57335	-2.76069	486.39	CD48	CD48 molecule
84695	9.98e-07	2.52e-08	0.1284	-5.5716	-0.715365	511.51	LOXL3	lysyl oxidase like 3
8740	1e-06	2.54e-08	0.4432	-5.57056	-2.46903	104.97	TNFSF14	TNF superfamily member 14
100132356	1.01e-06	2.56e-08	0.0946	-5.56922	-0.526604	347.83	LOC100132356	uncharacterized LOC100132356
220988	1.02e-06	2.58e-08	0.0657	5.56789	0.365923	5023.66	HNRNPA3	heterogeneous nuclear ribonucleoprotein A3
8491	1.02e-06	2.59e-08	0.1036	5.56725	0.576744	1885.82	MAP4K3	mitogen-activated protein kinase kinase kinase kinase 3
55333	1.04e-06	2.66e-08	0.0686	5.56266	0.38165	3617.68	SYNJ2BP	synaptojanin 2 binding protein
54976	1.04e-06	2.66e-08	0.1668	-5.56271	-0.927985	873.17	C20orf27	chromosome 20 open reading frame 27
4659	1.05e-06	2.68e-08	0.0777	5.56144	0.43186	2201.69	PPP1R12A	protein phosphatase 1 regulatory subunit 12A
8916	1.06e-06	2.7e-08	0.0528	5.5598	0.29371	2879.87	HERC3	HECT and RLD domain containing E3 ubiquitin protein ligase 3
107984546	1.06e-06	2.71e-08	0.1484	-5.5595	-0.825063	327.59	LOC107984546
23505	1.08e-06	2.76e-08	0.0585	5.55613	0.324927	3147.15	TMEM131	transmembrane protein 131
114902	1.09e-06	2.79e-08	0.19	-5.55399	-1.05528	435.53	C1QTNF5	C1q and TNF related 5
83552	1.09e-06	2.79e-08	0.19	-5.55399	-1.05528	435.53	MFRP	membrane frizzled-related protein
2744	1.09e-06	2.8e-08	0.1075	5.5534	0.597046	16243.7	GLS	glutaminase
80323	1.09e-06	2.81e-08	0.1576	5.55272	0.875116	144.7	CCDC68	coiled-coil domain containing 68
105375366	1.09e-06	2.82e-08	0.2612	5.55195	1.45006	25.19	LOC105375366	uncharacterized LOC105375366
6934	1.09e-06	2.82e-08	0.0811	5.55206	0.450527	1454.77	TCF7L2	transcription factor 7 like 2
4239	1.12e-06	2.89e-08	0.259	-5.54815	-1.43719	1790.29	MFAP4	microfibril associated protein 4
256471	1.12e-06	2.9e-08	0.0721	5.54725	0.399785	627.7	MFSD8	major facilitator superfamily domain containing 8
116224	1.12e-06	2.91e-08	0.0733	5.547	0.40668	1100.27	PABIR1	PP2A Aalpha (PPP2R1A) and B55A (PPP2R2A) interacting phosphatase regulator 1
5156	1.15e-06	2.98e-08	0.1992	-5.54274	-1.10392	5355.84	PDGFRA	platelet derived growth factor receptor alpha
107985783	1.15e-06	2.99e-08	0.1015	5.54218	0.56233	695.49	LOC107985783
8065	1.15e-06	2.98e-08	0.0862	5.54237	0.477913	1842.17	CUL5	cullin 5
4301	1.15e-06	3e-08	0.0588	5.54157	0.326084	9791.29	AFDN	afadin, adherens junction formation factor
283416	1.15e-06	3e-08	0.1591	-5.54119	-0.881837	287.31	LINC01465	long intergenic non-protein coding RNA 1465
105377031	1.16e-06	3.04e-08	0.4501	-5.53924	-2.49307	16.79	LINC02033	long intergenic non-protein coding RNA 2033
1659	1.18e-06	3.09e-08	0.0352	-5.536	-0.194777	2682.21	DHX8	DEAH-box helicase 8
84174	1.19e-06	3.11e-08	0.2596	-5.535	-1.4371	297.55	SLA2	Src like adaptor 2
101926962	1.21e-06	3.19e-08	0.2323	5.53095	1.28499	107.63	ADGRF5-AS1	ADGRF5 antisense RNA 1
162073	1.21e-06	3.19e-08	0.1305	-5.53078	-0.721564	3085.21	ITPRIPL2	ITPRIP like 2
9277	1.24e-06	3.26e-08	0.0785	-5.52693	-0.433743	1428.66	WDR46	WD repeat domain 46
124460	1.24e-06	3.26e-08	0.4404	-5.5268	-2.43388	375.85	SNX20	sorting nexin 20
7871	1.24e-06	3.29e-08	0.058	5.52546	0.320344	2938.91	SLMAP	sarcolemma associated protein
5048	1.24e-06	3.28e-08	0.044	5.52567	0.243044	6044.29	PAFAH1B1	platelet activating factor acetylhydrolase 1b regulatory subunit 1
107985573	1.25e-06	3.32e-08	0.3405	-5.52355	-1.88074	40.2	LOC107985573	uncharacterized LOC107985573
4141	1.26e-06	3.34e-08	0.0621	-5.52239	-0.342781	3214.01	MARS1	methionyl-tRNA synthetase 1
105371754	1.27e-06	3.38e-08	0.1061	-5.52037	-0.585819	1985.08	LOC105371754	uncharacterized LOC105371754
27240	1.28e-06	3.41e-08	0.4955	-5.51917	-2.73469	115.2	SIT1	signaling threshold regulating transmembrane adaptor 1
257397	1.29e-06	3.43e-08	0.0746	5.51787	0.411515	2293.08	TAB3	TGF-beta activated kinase 1 (MAP3K7) binding protein 3
81533	1.3e-06	3.47e-08	0.0937	5.51593	0.516753	1868.34	ITFG1	integrin alpha FG-GAP repeat containing 1
729799	1.31e-06	3.51e-08	0.0892	-5.51374	-0.491753	230.19	SEC14L1P1	SEC14 like 1 pseudogene 1
90273	1.31e-06	3.51e-08	0.3949	-5.51369	-2.17746	166.39	CEACAM21	CEA cell adhesion molecule 21
105378533	1.32e-06	3.54e-08	0.2608	5.51243	1.4374	16.35	LOC105378533	uncharacterized LOC105378533
56204	1.32e-06	3.54e-08	0.089	5.51262	0.490711	1419.87	ATOSA	atos homolog A
105377321	1.33e-06	3.57e-08	0.1833	-5.51105	-1.00997	48.96	SCPPPQ1	secretory calcium-binding phosphoprotein proline-glutamine rich 1
7013	1.33e-06	3.57e-08	0.0765	5.51102	0.421786	762.56	TERF1	telomeric repeat binding factor 1
7644	1.34e-06	3.6e-08	0.1284	5.50945	0.707259	4008.02	ZNF91	zinc finger protein 91
84684	1.36e-06	3.67e-08	0.3598	-5.50611	-1.98134	10.86	INSM2	INSM transcriptional repressor 2
283677	1.36e-06	3.67e-08	0.2104	-5.50591	-1.15838	51.41	REC114	REC114 meiotic recombination protein
889	1.37e-06	3.71e-08	0.0933	5.50396	0.513555	1882.16	KRIT1	KRIT1 ankyrin repeat containing
23768	1.37e-06	3.71e-08	0.1944	-5.50399	-1.06983	1501.3	FLRT2	fibronectin leucine rich transmembrane protein 2
51495	1.39e-06	3.75e-08	0.0875	5.50204	0.481199	2921.67	HACD3	3-hydroxyacyl-CoA dehydratase 3
1841	1.39e-06	3.77e-08	0.125	-5.50149	-0.687425	489.77	DTYMK	deoxythymidylate kinase
113218502	1.39e-06	3.77e-08	0.2136	5.50132	1.17487	81.1	MIR10397	microRNA 10397
51552	1.39e-06	3.77e-08	0.0575	5.50129	0.316594	2567.21	RAB14	RAB14, member RAS oncogene family
92346	1.39e-06	3.8e-08	0.1266	-5.50005	-0.696562	52.83	C1orf105	chromosome 1 open reading frame 105
946	1.39e-06	3.8e-08	0.532	-5.49991	-2.92572	100.2	SIGLEC6	sialic acid binding Ig like lectin 6
3662	1.4e-06	3.82e-08	0.6181	-5.49885	-3.39886	688.19	IRF4	interferon regulatory factor 4
107984591	1.41e-06	3.86e-08	0.2022	5.49714	1.11138	397.56	LOC107984591	uncharacterized LOC107984591
3004	1.41e-06	3.86e-08	0.4183	-5.49736	-2.29937	61.99	GZMM	granzyme M
115352	1.42e-06	3.91e-08	0.5959	-5.49503	-3.27461	138.52	FCRL3	Fc receptor like 3
22930	1.43e-06	3.93e-08	0.0479	5.49391	0.262924	2320.25	RAB3GAP1	RAB3 GTPase activating protein catalytic subunit 1
10955	1.44e-06	3.97e-08	0.0608	5.49228	0.334025	3748.83	SERINC3	serine incorporator 3
100302197	1.44e-06	3.97e-08	0.1049	-5.49205	-0.576215	85.71	MIR1306	microRNA 1306
7140	1.45e-06	3.99e-08	0.4882	-5.49125	-2.68088	22.18	TNNT3	troponin T3, fast skeletal type
2274	1.45e-06	4e-08	0.2345	-5.4908	-1.28734	1368.61	FHL2	four and a half LIM domains 2
23625	1.45e-06	4.01e-08	0.1451	-5.49028	-0.796683	1122.37	FAM89B	family with sequence similarity 89 member B
10418	1.46e-06	4.04e-08	0.2434	-5.48913	-1.33608	1940.96	SPON1	spondin 1
26151	1.47e-06	4.07e-08	0.0705	-5.4879	-0.386925	1232.45	NAT9	N-acetyltransferase 9 (putative)
23122	1.48e-06	4.11e-08	0.0534	5.48612	0.293224	3240.16	CLASP2	cytoplasmic linker associated protein 2
29766	1.48e-06	4.11e-08	0.0424	5.48612	0.232522	3378.75	TMOD3	tropomodulin 3
79811	1.48e-06	4.13e-08	0.0692	5.48507	0.379473	2653.14	SLTM	SAFB like transcription modulator
339344	1.48e-06	4.13e-08	0.1135	5.48509	0.622687	588.94	MYPOP	Myb related transcription factor, partner of profilin
107986785	1.48e-06	4.14e-08	0.1266	-5.48479	-0.69446	100.17	LOC107986785	uncharacterized LOC107986785
100189086	1.49e-06	4.15e-08	0.783	-5.48443	-4.29438	9.76	TRT-CGT2-1	tRNA-Thr (anticodon CGT) 2-1
2900	1.49e-06	4.17e-08	0.3425	-5.48347	-1.87828	68.38	GRIK4	glutamate ionotropic receptor kainate type subunit 4
25809	1.54e-06	4.3e-08	0.094	-5.47813	-0.514718	303.09	TTLL1	TTL family tubulin polyglutamylase complex subunit L1
101927740	1.55e-06	4.36e-08	0.2308	-5.4758	-1.26365	51.85	LINC02202	long intergenic non-protein coding RNA 2202
55757	1.57e-06	4.41e-08	0.0751	5.47365	0.410815	937.47	UGGT2	UDP-glucose glycoprotein glucosyltransferase 2
3769	1.57e-06	4.42e-08	0.0959	5.47326	0.524984	439.87	KCNJ13	potassium inwardly rectifying channel subfamily J member 13
100507103	1.57e-06	4.42e-08	0.2255	5.47319	1.23444	901.18	LINC02937	long intergenic non-protein coding RNA 2937
4245	1.57e-06	4.43e-08	0.0742	-5.47279	-0.405956	4623.16	MGAT1	alpha-1,3-mannosyl-glycoprotein 2-beta-N-acetylglucosaminyltransferase
100500851	1.57e-06	4.44e-08	0.2128	-5.47224	-1.16425	19.46	MIR3918	microRNA 3918
4313	1.57e-06	4.45e-08	0.2013	-5.47212	-1.10152	3102.69	MMP2	matrix metallopeptidase 2
107985140	1.6e-06	4.51e-08	0.1284	-5.46957	-0.702309	78.3	WDR7-OT1	WDR7 overlapping transcript 1
7940	1.6e-06	4.54e-08	0.4221	-5.46845	-2.30838	305.94	LST1	leukocyte specific transcript 1
80351	1.63e-06	4.63e-08	0.0423	5.46487	0.231042	2984.32	TNKS2	tankyrase 2
7465	1.63e-06	4.63e-08	0.103	5.46485	0.562694	627.57	WEE1	WEE1 G2 checkpoint kinase
9530	1.64e-06	4.65e-08	0.0584	5.46421	0.319231	947.77	BAG4	BAG cochaperone 4
7579	1.64e-06	4.68e-08	0.0882	-5.46292	-0.481571	873.62	ZSCAN20	zinc finger and SCAN domain containing 20
133957	1.64e-06	4.68e-08	0.0563	-5.46287	-0.307465	926.75	CCDC127	coiled-coil domain containing 127
152006	1.64e-06	4.68e-08	0.0589	5.46302	0.321832	2525.39	RNF38	ring finger protein 38
100288695	1.65e-06	4.71e-08	0.1278	5.46202	0.697858	515.64	LIMS4	LIM zinc finger domain containing 4
10536	1.65e-06	4.72e-08	0.1328	-5.46173	-0.725172	653.74	P3H3	prolyl 3-hydroxylase 3
101927612	1.67e-06	4.78e-08	0.1088	-5.45935	-0.593739	221.59	RNF139-DT	RNF139 divergent transcript
105371638	1.67e-06	4.79e-08	0.1717	-5.45878	-0.937255	71.71	LINC02816	long intergenic non-protein coding RNA 2816
494337	1.7e-06	4.88e-08	0.4401	-5.45561	-2.40095	10.94	MIR425	microRNA 425
54386	1.75e-06	5.04e-08	0.0731	5.44986	0.398461	1694.06	TERF2IP	TERF2 interacting protein
102724895	1.75e-06	5.05e-08	0.1932	-5.44965	-1.05277	43.93	LIVAR	liver cell viability associated lncRNA
388931	1.76e-06	5.07e-08	0.1918	-5.449	-1.04526	78.82	MFSD2B	MFSD2 lysolipid transporter B, sphingolipid
80204	1.77e-06	5.1e-08	0.0946	5.44764	0.515605	1959.73	FBXO11	F-box protein 11
79929	1.78e-06	5.13e-08	0.1346	-5.44666	-0.733246	98.42	MAP6D1	MAP6 domain containing 1
79834	1.8e-06	5.2e-08	0.0763	-5.44431	-0.415649	4833.99	PEAK1	pseudopodium enriched atypical kinase 1
57469	1.81e-06	5.24e-08	0.143	-5.44284	-0.778535	189.97	PNMA8B	PNMA family member 8B
6729	1.83e-06	5.31e-08	0.0921	5.44068	0.501147	1084.2	SRP54	signal recognition particle 54
790	1.86e-06	5.4e-08	0.1019	-5.43764	-0.553838	2982.41	CAD	carbamoyl-phosphate synthetase 2, aspartate transcarbamylase, and dihydroorotase
7574	1.87e-06	5.43e-08	0.0544	-5.43658	-0.295708	1463.64	ZNF26	zinc finger protein 26
634	1.87e-06	5.43e-08	0.14	5.43654	0.761093	2552.73	CEACAM1	CEA cell adhesion molecule 1
387778	1.87e-06	5.44e-08	0.3531	-5.43628	-1.91936	20.73	SPDYC	speedy/RINGO cell cycle regulator family member C
257203	1.88e-06	5.49e-08	0.1658	-5.43471	-0.901142	46.47	DSCR9	Down syndrome critical region 9
109910382	1.89e-06	5.51e-08	0.331	5.43389	1.79876	49966.4	RNA28SN3	RNA, 28S ribosomal N3
1462	1.9e-06	5.55e-08	0.5003	-5.43264	-2.71789	7150.86	VCAN	versican
55914	1.9e-06	5.57e-08	0.0643	5.43198	0.349255	5852.99	ERBIN	erbb2 interacting protein
64225	1.92e-06	5.63e-08	0.121	5.43005	0.656912	1799.84	ATL2	atlastin GTPase 2
100129347	1.92e-06	5.63e-08	0.2244	5.43023	1.21865	40.06	LINC00484	long intergenic non-protein coding RNA 484
100302143	1.92e-06	5.65e-08	0.1626	5.42953	0.882585	24.9	MIR1248	microRNA 1248
11179	1.93e-06	5.67e-08	0.0898	5.42897	0.487544	652.46	ZNF277	zinc finger protein 277
51028	1.93e-06	5.7e-08	0.0393	5.42812	0.213347	2157.51	VPS36	vacuolar protein sorting 36 homolog
105371307	1.93e-06	5.7e-08	0.2009	5.42782	1.0904	169.82	LOC105371307	uncharacterized LOC105371307
107985430	1.95e-06	5.76e-08	0.3475	-5.42603	-1.88537	201.86	LOC107985430
203068	1.96e-06	5.79e-08	0.1249	-5.42512	-0.677332	8897.73	TUBB	tubulin beta class I
28638	1.96e-06	5.8e-08	0.4957	-5.4249	-2.6889	563.42	TRBC2	T cell receptor beta constant 2
55758	1.99e-06	5.9e-08	0.0645	5.4218	0.349744	2201.98	RCOR3	REST corepressor 3
10201	1.99e-06	5.89e-08	0.0659	-5.42198	-0.357351	1287.45	NME6	NME/NM23 nucleoside diphosphate kinase 6
2674	1.99e-06	5.91e-08	0.262	-5.4216	-1.4202	4483.13	GFRA1	GDNF family receptor alpha 1
9509	1.99e-06	5.92e-08	0.2874	-5.42126	-1.55782	976.95	ADAMTS2	ADAM metallopeptidase with thrombospondin type 1 motif 2
4692	1.99e-06	5.92e-08	0.132	-5.42111	-0.715599	469.26	NDN	necdin, MAGE family member
113146	2.01e-06	5.99e-08	0.357	-5.41907	-1.93447	1431.62	AHNAK2	AHNAK nucleoprotein 2
81035	2.02e-06	6.03e-08	0.1873	-5.41795	-1.01487	518.31	COLEC12	collectin subfamily member 12
117	2.02e-06	6.05e-08	0.4904	-5.41724	-2.65654	26.61	ADCYAP1R1	ADCYAP receptor type I
973	2.02e-06	6.05e-08	0.6231	-5.41744	-3.37568	301.12	CD79A	CD79a molecule
3516	2.03e-06	6.07e-08	0.0622	5.41658	0.337148	1796.27	RBPJ	recombination signal binding protein for immunoglobulin kappa J region
84216	2.04e-06	6.11e-08	0.0822	5.41568	0.445414	289.47	TMEM117	transmembrane protein 117
100507616	2.04e-06	6.13e-08	0.6579	-5.41502	-3.5626	32.43	LINC02397	long intergenic non-protein coding RNA 2397
57030	2.05e-06	6.16e-08	0.3348	-5.41423	-1.81269	39.14	SLC17A7	solute carrier family 17 member 7
107984957	2.05e-06	6.18e-08	0.516	-5.41363	-2.7937	43.57	LINC02812	long intergenic non-protein coding RNA 2812
64710	2.06e-06	6.21e-08	0.0583	5.41276	0.315424	6634.44	NUCKS1	nuclear casein kinase and cyclin dependent kinase substrate 1
112268170	2.07e-06	6.23e-08	0.0723	-5.41202	-0.391083	1110.33	LOC112268170	translation initiation factor IF-2-like
105369388	2.07e-06	6.26e-08	0.1221	-5.41134	-0.660527	306.21	LOC105369388	uncharacterized LOC105369388
1277	2.07e-06	6.25e-08	0.4274	-5.41159	-2.31267	12070.5	COL1A1	collagen type I alpha 1 chain
6907	2.07e-06	6.25e-08	0.0568	5.41143	0.307295	3711.34	TBL1X	transducin beta like 1 X-linked
101929989	2.07e-06	6.27e-08	0.2495	-5.41091	-1.34996	37.85	LITAFD	LITAF domain containing
83871	2.07e-06	6.27e-08	0.1553	-5.411	-0.84042	1912.75	RAB34	RAB34, member RAS oncogene family
51422	2.07e-06	6.29e-08	0.1101	5.41043	0.595709	2111.06	PRKAG2	protein kinase AMP-activated non-catalytic subunit gamma 2
648987	2.13e-06	6.48e-08	0.1535	-5.40512	-0.829418	193.95	ANXA2R-OT1	ANXA2R overlapping transcript
105370205	2.13e-06	6.49e-08	0.355	-5.40488	-1.919	50.52	LOC105370205	uncharacterized LOC105370205
6004	2.14e-06	6.55e-08	0.2415	5.4032	1.30501	336.69	RGS16	regulator of G protein signaling 16
54674	2.14e-06	6.55e-08	0.0796	5.40309	0.42987	295.08	LRRN3	leucine rich repeat neuronal 3
4535	2.14e-06	6.54e-08	0.4196	5.40329	2.26744	93362	ND1	NADH dehydrogenase subunit 1
23366	2.17e-06	6.64e-08	0.1084	5.40071	0.585184	688.51	MATCAP2	microtubule associated tyrosine carboxypeptidase 2
650368	2.17e-06	6.65e-08	0.2359	-5.40039	-1.27409	101.88	TSSC2	tumor suppressing subtransferable candidate 2 (pseudogene)
7584	2.19e-06	6.71e-08	0.0682	-5.39884	-0.368446	450.35	ZNF35	zinc finger protein 35
7753	2.19e-06	6.73e-08	0.0788	-5.39834	-0.425163	700.33	ZNF202	zinc finger protein 202
64782	2.23e-06	6.85e-08	0.1667	-5.39518	-0.899351	718.41	AEN	apoptosis enhancing nuclease
51561	2.23e-06	6.86e-08	0.1592	-5.39472	-0.859072	49.95	IL23A	interleukin 23 subunit alpha
152100	2.25e-06	6.94e-08	0.0568	5.39276	0.306577	951.96	CMC1	C-X9-C motif containing 1
112267961	2.25e-06	6.95e-08	0.1993	-5.39236	-1.07496	41.03	LOC112267961
4150	2.25e-06	6.95e-08	0.0825	-5.39244	-0.444873	3404.62	MAZ	MYC associated zinc finger protein
11151	2.26e-06	6.99e-08	0.4033	-5.39145	-2.17418	1640.68	CORO1A	coronin 1A
10877	2.26e-06	7e-08	0.9897	-5.39115	-5.33539	15.38	CFHR4	complement factor H related 4
65065	2.27e-06	7.03e-08	0.0842	5.39051	0.453641	6372.2	NBEAL1	neurobeachin like 1
55450	2.28e-06	7.06e-08	0.1843	5.38957	0.993525	2943.1	CAMK2N1	calcium/calmodulin dependent protein kinase II inhibitor 1
51631	2.28e-06	7.08e-08	0.0699	5.38908	0.376741	1302.54	LUC7L2	LUC7 like 2, pre-mRNA splicing factor
2350	2.28e-06	7.08e-08	0.2814	-5.38919	-1.51664	578.08	FOLR2	folate receptor beta
90381	2.28e-06	7.1e-08	0.2219	-5.38866	-1.196	100.66	TICRR	TOPBP1 interacting checkpoint and replication regulator
91694	2.29e-06	7.12e-08	0.1036	5.38804	0.55804	819.11	LONRF1	LON peptidase N-terminal domain and ring finger 1
1902	2.29e-06	7.13e-08	0.2493	-5.38781	-1.3431	967.11	LPAR1	lysophosphatidic acid receptor 1
55423	2.29e-06	7.15e-08	0.5376	-5.38748	-2.89605	73.58	SIRPG	signal regulatory protein gamma
693230	2.3e-06	7.2e-08	0.2	-5.38613	-1.07746	70.86	MIR645	microRNA 645
165545	2.32e-06	7.28e-08	0.2818	-5.38417	-1.51732	14.4	DQX1	DEAQ-box RNA dependent ATPase 1
644997	2.35e-06	7.37e-08	0.4625	-5.38183	-2.48899	89.27	PIK3CD-AS1	PIK3CD antisense RNA 1
105375151	2.35e-06	7.37e-08	0.1739	5.38197	0.93605	235.9	LOC105375151	uncharacterized LOC105375151
6974	2.35e-06	7.36e-08	0.4813	-5.38206	-2.59031	32.47	TRGV2	T cell receptor gamma variable 2
55435	2.35e-06	7.39e-08	0.1087	5.38134	0.585158	690.96	AP1AR	adaptor related protein complex 1 associated regulatory protein
84460	2.35e-06	7.39e-08	0.1394	5.38131	0.750187	1118.54	ZMAT1	zinc finger matrin-type 1
220	2.36e-06	7.45e-08	0.2842	-5.3799	-1.52881	446.23	ALDH1A3	aldehyde dehydrogenase 1 family member A3
5820	2.4e-06	7.59e-08	0.3514	-5.37672	-1.88927	180.66	PVT1	Pvt1 oncogene
120425	2.4e-06	7.59e-08	0.4509	-5.37663	-2.4242	688.31	JAML	junction adhesion molecule like
105374790	2.42e-06	7.67e-08	0.3615	-5.37477	-1.9429	115.04	LOC105374790	uncharacterized LOC105374790
23076	2.43e-06	7.68e-08	0.064	-5.37451	-0.344019	1331.03	RRP1B	ribosomal RNA processing 1B
23276	2.44e-06	7.73e-08	0.0583	-5.37334	-0.313357	1298.68	KLHL18	kelch like family member 18
105376031	2.44e-06	7.72e-08	1.0566	-5.37353	-5.67778	10.96	LOC105376031	uncharacterized LOC105376031
731075	2.44e-06	7.76e-08	0.0973	-5.3726	-0.522496	504.83	LOC731075	uncharacterized LOC731075
148741	2.45e-06	7.78e-08	0.292	-5.3722	-1.56889	47.69	ANKRD35	ankyrin repeat domain 35
81575	2.45e-06	7.8e-08	0.3096	5.37158	1.6628	344.05	APOLD1	apolipoprotein L domain containing 1
644656	2.45e-06	7.82e-08	0.178	-5.37133	-0.95615	158.85	LOC644656	uncharacterized LOC644656
3189	2.46e-06	7.84e-08	0.0823	5.37076	0.442175	2410.88	HNRNPH3	heterogeneous nuclear ribonucleoprotein H3
57210	2.47e-06	7.9e-08	0.1228	5.36946	0.659466	3407.56	SLC45A4	solute carrier family 45 member 4
5148	2.47e-06	7.89e-08	0.2399	-5.36953	-1.28824	65.9	PDE6G	phosphodiesterase 6G
4016	2.48e-06	7.94e-08	0.2495	-5.36841	-1.33962	1350.43	LOXL1	lysyl oxidase like 1
22908	2.48e-06	7.96e-08	0.0655	5.36809	0.351763	1777.74	SACM1L	SAC1 like phosphatidylinositide phosphatase
79876	2.61e-06	8.37e-08	0.0878	5.35893	0.470696	1632.62	UBA5	ubiquitin like modifier activating enzyme 5
23443	2.62e-06	8.41e-08	0.0699	5.3581	0.37431	1332.75	SLC35A3	solute carrier family 35 member A3
914	2.63e-06	8.48e-08	0.4766	-5.35659	-2.55305	293.96	CD2	CD2 molecule
5947	2.63e-06	8.48e-08	0.1839	-5.35668	-0.984946	581.32	RBP1	retinol binding protein 1
107984261	2.63e-06	8.48e-08	0.1563	5.3566	0.837382	260.71	LOC107984261
132160	2.63e-06	8.5e-08	0.1624	-5.35622	-0.869931	1086.05	PPM1M	protein phosphatase, Mg2+/Mn2+ dependent 1M
105374925	2.64e-06	8.54e-08	0.3556	-5.3554	-1.90417	141.52	LOC105374925	uncharacterized LOC105374925
3956	2.65e-06	8.56e-08	0.2542	-5.35492	-1.36118	1525.63	LGALS1	galectin 1
4179	2.65e-06	8.59e-08	0.0826	5.35419	0.442411	6324.47	CD46	CD46 molecule
11007	2.66e-06	8.62e-08	0.1881	-5.35354	-1.00682	626.23	CCDC85B	coiled-coil domain containing 85B
140609	2.73e-06	8.85e-08	0.0549	5.34895	0.293696	1321.31	NEK7	NIMA related kinase 7
107985217	2.73e-06	8.88e-08	0.4439	-5.3483	-2.37393	40.3	LOC107985217
283131	2.73e-06	8.88e-08	0.1658	5.34818	0.886937	265440	NEAT1	nuclear paraspeckle assembly transcript 1
645369	2.74e-06	8.93e-08	0.2505	5.34717	1.33927	250.54	TMEM200C	transmembrane protein 200C
3003	2.75e-06	8.97e-08	0.4965	-5.34644	-2.65469	123.93	GZMK	granzyme K
10846	2.75e-06	8.97e-08	0.1831	5.34643	0.978745	2226.96	PDE10A	phosphodiesterase 10A
9702	2.76e-06	9.02e-08	0.0749	5.34546	0.400441	929.04	CEP57	centrosomal protein 57
9688	2.76e-06	9.03e-08	0.0773	-5.34532	-0.413439	1168.74	NUP93	nucleoporin 93
57474	2.76e-06	9.01e-08	0.0501	-5.34564	-0.267948	1156.7	ZNF490	zinc finger protein 490
647135	2.77e-06	9.09e-08	0.0736	5.34403	0.393297	1489.94	SRGAP2B	SLIT-ROBO Rho GTPase activating protein 2B
54762	2.78e-06	9.14e-08	0.1583	5.34312	0.846077	1195.62	GRAMD1C	GRAM domain containing 1C
8353	2.78e-06	9.14e-08	0.2483	-5.34307	-1.32673	108.72	H3C6	H3 clustered histone 6
115761	2.78e-06	9.13e-08	0.3746	-5.34322	-2.00146	97.71	ARL11	ADP ribosylation factor like GTPase 11
166379	2.79e-06	9.19e-08	0.1157	5.34205	0.618197	620.17	BBS12	Bardet-Biedl syndrome 12
10381	2.79e-06	9.18e-08	0.5732	-5.3422	-3.0619	275.24	TUBB3	tubulin beta 3 class III
11027	2.79e-06	9.19e-08	0.3387	-5.34205	-1.80928	122.58	LILRA2	leukocyte immunoglobulin like receptor A2
285636	2.79e-06	9.21e-08	0.0934	5.34166	0.498982	630.58	RIMOC1	RAB7A interacting MON1-CCZ1 complex subunit 1
359948	2.8e-06	9.24e-08	0.0763	5.34107	0.407288	5721.39	IRF2BP2	interferon regulatory factor 2 binding protein 2
10979	2.8e-06	9.25e-08	0.1181	5.34089	0.630754	2681.6	FERMT2	FERM domain containing kindlin 2
57018	2.8e-06	9.29e-08	0.0896	5.34009	0.478429	2567.46	CCNL1	cyclin L1
8445	2.8e-06	9.29e-08	0.1306	-5.34013	-0.697526	1864.26	DYRK2	dual specificity tyrosine phosphorylation regulated kinase 2
100506691	2.82e-06	9.36e-08	0.1449	-5.33875	-0.773543	79.34	LINC02985	long intergenic non-protein coding RNA 2985
85015	2.83e-06	9.39e-08	0.0558	5.33806	0.297604	1120.96	USP45	ubiquitin specific peptidase 45
653464	2.83e-06	9.41e-08	0.0816	5.33772	0.435533	960.61	SRGAP2C	SLIT-ROBO Rho GTPase activating protein 2C
9819	2.84e-06	9.44e-08	0.1002	5.33718	0.534555	3829.04	TSC22D2	TSC22 domain family member 2
51063	2.84e-06	9.45e-08	0.1988	-5.33692	-1.06117	606.49	CALHM2	calcium homeostasis modulator family member 2
107985253	2.86e-06	9.54e-08	0.2052	-5.3353	-1.09499	103.06	LOC107985253	uncharacterized LOC107985253
3024	2.86e-06	9.55e-08	0.2502	-5.33504	-1.33468	112.84	H1-1	H1.1 linker histone, cluster member
100189151	2.89e-06	9.65e-08	0.6417	-5.33319	-3.42246	10.66	TRL-TAG2-1	tRNA-Leu (anticodon TAG) 2-1
606724	2.89e-06	9.66e-08	0.2719	-5.33297	-1.45017	123.44	LOC606724	coronin 1A pseudogene
55754	2.9e-06	9.71e-08	0.0685	5.33215	0.36544	3779.95	TMEM30A	transmembrane protein 30A
6424	2.91e-06	9.77e-08	0.3133	-5.331	-1.66998	289.91	SFRP4	secreted frizzled related protein 4
22846	2.92e-06	9.82e-08	0.183	-5.32997	-0.97541	2307.85	VASH1	vasohibin 1
5607	2.92e-06	9.82e-08	0.0574	5.33001	0.306038	1044.97	MAP2K5	mitogen-activated protein kinase kinase 5
107984834	2.92e-06	9.83e-08	0.4457	-5.32979	-2.37539	195.85	CORO1A-AS1	CORO1A antisense RNA 1
7058	2.94e-06	9.89e-08	0.3962	-5.32876	-2.11113	2584.05	THBS2	thrombospondin 2
112268284	2.95e-06	9.94e-08	0.3548	5.32778	1.89036	18010.7	LOC112268284
5286	2.95e-06	9.97e-08	0.0746	5.32729	0.39733	4953.03	PIK3C2A	phosphatidylinositol-4-phosphate 3-kinase catalytic subunit type 2 alpha
2332	2.95e-06	9.97e-08	0.1022	5.32726	0.544613	2519.56	FMR1	fragile X messenger ribonucleoprotein 1
376940	3e-06	1.02e-07	0.0798	5.32365	0.424704	1709.64	ZC3H6	zinc finger CCCH-type containing 6
727851	3e-06	1.02e-07	0.0514	5.32309	0.273571	1844.24	RGPD8	RANBP2 like and GRIP domain containing 8
9209	3e-06	1.02e-07	0.0446	5.32322	0.237345	1734.04	LRRFIP2	LRR binding FLII interacting protein 2
124	3e-06	1.02e-07	0.2443	-5.32349	-1.30077	133.89	ADH1A	alcohol dehydrogenase 1A (class I), alpha polypeptide
4536	3e-06	1.02e-07	0.4889	5.32311	2.60272	90069.6	ND2	NADH dehydrogenase subunit 2
83742	3.01e-06	1.02e-07	0.1824	-5.32272	-0.970836	995.95	MARVELD1	MARVEL domain containing 1
105375787	3.01e-06	1.02e-07	0.1349	5.32233	0.718072	93.84	LOC105375787	uncharacterized LOC105375787
440738	3.04e-06	1.03e-07	0.4529	-5.32051	-2.40971	28.82	MAP1LC3C	microtubule associated protein 1 light chain 3 gamma
57088	3.06e-06	1.04e-07	0.073	5.31913	0.388237	1225.42	PLSCR4	phospholipid scramblase 4
10426	3.15e-06	1.08e-07	0.0822	5.31333	0.436861	1828.13	TUBGCP3	tubulin gamma complex associated protein 3
400954	3.17e-06	1.09e-07	0.0678	5.31152	0.360001	1583.15	EML6	EMAP like 6
118924	3.17e-06	1.09e-07	0.076	5.31187	0.403699	388.9	FRA10AC1	FRA10A associated CGG repeat 1
283897	3.17e-06	1.08e-07	0.4356	-5.31224	-2.31406	334.87	C16orf54	chromosome 16 open reading frame 54
27324	3.17e-06	1.09e-07	0.1478	5.31156	0.784901	1111.8	TOX3	TOX high mobility group box family member 3
8698	3.17e-06	1.09e-07	0.4308	-5.31176	-2.28819	147.58	S1PR4	sphingosine-1-phosphate receptor 4
100500837	3.25e-06	1.12e-07	0.3528	-5.30652	-1.8724	385.53	MIR3606	microRNA 3606
144165	3.27e-06	1.13e-07	0.1711	-5.30495	-0.907462	1353.36	PRICKLE1	prickle planar cell polarity protein 1
105369246	3.27e-06	1.13e-07	0.223	-5.30504	-1.18316	64.95	LOC105369246	replaced by ID 400553
729540	3.29e-06	1.13e-07	0.0525	5.30404	0.278619	2011.11	RGPD6	RANBP2 like and GRIP domain containing 6
80262	3.29e-06	1.13e-07	0.0656	5.30369	0.347772	1420.48	PHAF1	phagosome assembly factor 1
105374746	3.3e-06	1.14e-07	0.2994	-5.303	-1.58762	59.77	LOC105374746	uncharacterized LOC105374746
1308	3.3e-06	1.14e-07	0.2035	-5.30276	-1.07914	137.81	COL17A1	collagen type XVII alpha 1 chain
546	3.34e-06	1.16e-07	0.0891	5.30034	0.472188	4118.34	ATRX	ATRX chromatin remodeler
9831	3.34e-06	1.16e-07	0.0551	-5.29987	-0.29216	1328.83	ZNF623	zinc finger protein 623
790953	3.36e-06	1.17e-07	0.0909	5.29873	0.481464	247.98	TSL	testis-expressed, seven-twelve, leukemia
63908	3.36e-06	1.16e-07	0.0588	5.29891	0.311595	754.11	NAPB	NSF attachment protein beta
10216	3.41e-06	1.19e-07	0.1354	-5.29564	-0.716831	117.39	PRG4	proteoglycan 4
140890	3.42e-06	1.19e-07	0.0834	5.29509	0.441819	1753.29	SREK1	splicing regulatory glutamic acid and lysine rich protein 1
101926893	3.42e-06	1.19e-07	0.2631	-5.29505	-1.39333	111.9	LIX1-AS1	LIX1 and RIOK2 antisense RNA 1
100873983	3.44e-06	1.2e-07	0.1197	5.29383	0.633517	200.21	MAGI1-AS1	MAGI1 antisense RNA 1
1270	3.48e-06	1.22e-07	0.1222	-5.29117	-0.64651	83.47	CNTF	ciliary neurotrophic factor
105376579	3.5e-06	1.22e-07	0.1429	5.29021	0.755846	87.56	LOC105376579	replaced by ID 144110
55038	3.53e-06	1.23e-07	0.1522	-5.28842	-0.805155	211.92	CDCA4	cell division cycle associated 4
139322	3.53e-06	1.24e-07	0.1366	5.28803	0.722175	1547.3	APOOL	apolipoprotein O like
105369381	3.55e-06	1.24e-07	0.2744	-5.28711	-1.45097	22.93	IUR1	imatinib upregulated ABL suppressing lncRNA 1
6596	3.55e-06	1.25e-07	0.0976	5.28655	0.515886	1237.97	HLTF	helicase like transcription factor
79993	3.55e-06	1.25e-07	0.1189	5.28634	0.628372	843.28	ELOVL7	ELOVL fatty acid elongase 7
107985805	3.56e-06	1.25e-07	0.2383	-5.28562	-1.25955	86.06	LOC107985805
105377112	3.56e-06	1.25e-07	0.131	5.28541	0.692505	209.04	LOC105377112	uncharacterized LOC105377112
9043	3.58e-06	1.26e-07	0.084	5.28469	0.444099	8812.42	SPAG9	sperm associated antigen 9
91156	3.59e-06	1.27e-07	0.3817	-5.28379	-2.01683	98.91	IGFN1	immunoglobulin like and fibronectin type III domain containing 1
4548	3.61e-06	1.27e-07	0.0942	5.28269	0.497866	9324.64	MTR	5-methyltetrahydrofolate-homocysteine methyltransferase
105370500	3.61e-06	1.27e-07	0.1426	5.28256	0.753387	137.49	LOC105370500	uncharacterized LOC105370500
140767	3.61e-06	1.28e-07	0.3718	-5.28225	-1.96376	125.48	NRSN1	neurensin 1
60496	3.62e-06	1.28e-07	0.1037	5.28159	0.547762	828.86	AASDHPPT	aminoadipate-semialdehyde dehydrogenase-phosphopantetheinyl transferase
7071	3.62e-06	1.29e-07	0.1569	5.28091	0.828598	1436.83	KLF10	KLF transcription factor 10
51155	3.62e-06	1.29e-07	0.2148	-5.2809	-1.13414	740.27	JPT1	Jupiter microtubule associated homolog 1
105377046	3.63e-06	1.29e-07	0.1494	5.28066	0.788771	312.08	LOC105377046	uncharacterized LOC105377046
105379003	3.65e-06	1.3e-07	0.2716	5.27937	1.43406	70.81	LOC105379003	uncharacterized LOC105379003
8320	3.66e-06	1.3e-07	0.4863	-5.27843	-2.56705	107.05	EOMES	eomesodermin
10406	3.66e-06	1.3e-07	0.4172	-5.27841	-2.20225	3486.7	WFDC2	WAP four-disulfide core domain 2
64431	3.66e-06	1.3e-07	0.1368	5.27822	0.721987	242.63	ACTR6	actin related protein 6
9358	3.67e-06	1.31e-07	0.4111	-5.27751	-2.16932	283.04	ITGBL1	integrin subunit beta like 1
6356	3.67e-06	1.31e-07	0.386	-5.27717	-2.03695	65.8	CCL11	C-C motif chemokine ligand 11
203547	3.71e-06	1.33e-07	0.0719	5.27519	0.379188	1079.82	VMA21	vacuolar ATPase assembly factor VMA21
8705	3.72e-06	1.33e-07	0.1552	-5.2744	-0.81867	291.33	B3GALT4	beta-1,3-galactosyltransferase 4
80173	3.74e-06	1.34e-07	0.0926	5.27293	0.488107	802.28	IFT74	intraflagellar transport 74
80774	3.74e-06	1.34e-07	0.3227	-5.27308	-1.70156	1108.11	LIMD2	LIM domain containing 2
6788	3.75e-06	1.34e-07	0.0617	5.27264	0.325363	1050.41	STK3	serine/threonine kinase 3
55610	3.77e-06	1.36e-07	0.0803	5.27114	0.423391	1090.14	VPS50	VPS50 subunit of EARP/GARPII complex
57611	3.8e-06	1.37e-07	0.39	-5.26973	-2.05543	62.09	ISLR2	immunoglobulin superfamily containing leucine rich repeat 2
9889	3.8e-06	1.37e-07	0.0629	-5.26962	-0.331273	1899.75	ZBED4	zinc finger BED-type containing 4
54874	3.8e-06	1.37e-07	0.0934	5.26909	0.492139	3297.53	FNBP1L	formin binding protein 1 like
1233	3.8e-06	1.37e-07	0.4316	-5.26927	-2.27448	123.08	CCR4	C-C motif chemokine receptor 4
8420	3.8e-06	1.37e-07	0.1588	-5.26871	-0.836476	685.69	SNHG3	small nucleolar RNA host gene 3
348938	3.83e-06	1.39e-07	0.4064	-5.26722	-2.14056	42.87	NIPAL4	NIPA like domain containing 4
11182	3.84e-06	1.39e-07	0.2308	-5.26673	-1.21573	339.83	SLC2A6	solute carrier family 2 member 6
3680	3.85e-06	1.39e-07	0.1104	-5.2662	-0.581513	2253.37	ITGA9	integrin subunit alpha 9
84197	3.88e-06	1.4e-07	0.084	-5.2646	-0.442426	611.54	POMK	protein O-mannose kinase
54440	3.88e-06	1.41e-07	0.3738	-5.26416	-1.96781	715.02	SASH3	SAM and SH3 domain containing 3
96626	3.88e-06	1.41e-07	0.1609	5.26397	0.847176	154.89	LIMS3	LIM zinc finger domain containing 3
127018	3.91e-06	1.42e-07	0.1249	5.26225	0.657337	2420.79	LYPLAL1	lysophospholipase like 1
2529	4e-06	1.45e-07	0.4958	-5.25822	-2.6068	42.52	FUT7	fucosyltransferase 7
729683	4e-06	1.46e-07	0.2854	-5.25803	-1.5004	186.52	LOC729683	uncharacterized LOC729683
101927263	4.01e-06	1.46e-07	0.145	-5.25745	-0.762261	226.74	LOC101927263	uncharacterized LOC101927263
10557	4.02e-06	1.47e-07	0.0727	-5.25681	-0.38205	456.26	RPP38	ribonuclease P/MRP subunit p38
107984211	4.04e-06	1.48e-07	0.2126	-5.25534	-1.11716	61.05	LOC107984211	uncharacterized LOC107984211
8986	4.04e-06	1.48e-07	0.1371	-5.25531	-0.720531	1356.7	RPS6KA4	ribosomal protein S6 kinase A4
92345	4.09e-06	1.5e-07	0.0405	5.25296	0.212714	766.84	NAF1	nuclear assembly factor 1 ribonucleoprotein
8777	4.13e-06	1.51e-07	0.0718	5.25098	0.377046	4566.07	MPDZ	multiple PDZ domain crumbs cell polarity complex component
22902	4.14e-06	1.52e-07	0.0724	5.25009	0.380296	5300.96	RUFY3	RUN and FYVE domain containing 3
3709	4.15e-06	1.52e-07	0.0826	5.24977	0.433837	10270	ITPR2	inositol 1,4,5-trisphosphate receptor type 2
9536	4.16e-06	1.53e-07	0.215	-5.24884	-1.12852	304.62	PTGES	prostaglandin E synthase
106635532	4.18e-06	1.54e-07	0.1157	5.24798	0.607131	149.96	SNORA100	small nucleolar RNA, H/ACA box 100
28639	4.18e-06	1.54e-07	0.495	-5.24779	-2.59759	319.86	TRBC1	T cell receptor beta constant 1
730227	4.21e-06	1.55e-07	0.3483	5.24631	1.82705	17.66	BTG2-DT	BTG2 divergent transcript
107985209	4.22e-06	1.56e-07	0.1545	-5.24582	-0.810623	125.19	ARHGEF2-AS2	ARHGEF2 antisense RNA 2
91137	4.22e-06	1.56e-07	0.096	5.2454	0.503631	1262.3	SLC25A46	solute carrier family 25 member 46
84803	4.23e-06	1.57e-07	0.3165	5.24472	1.65996	5719.38	GPAT3	glycerol-3-phosphate acyltransferase 3
118987	4.23e-06	1.56e-07	0.0976	5.24487	0.511969	3730.95	PDZD8	PDZ domain containing 8
9843	4.28e-06	1.59e-07	0.1651	-5.24232	-0.865512	779.43	HEPH	hephaestin
394	4.29e-06	1.59e-07	0.1003	5.24165	0.525714	5109.9	ARHGAP5	Rho GTPase activating protein 5
55667	4.33e-06	1.61e-07	0.0536	5.23952	0.281037	4099.68	DENND4C	DENN domain containing 4C
105372779	4.33e-06	1.61e-07	0.2068	-5.23964	-1.08343	46.81	MRAP-AS1	MRAP antisense RNA 1
105377359	4.35e-06	1.62e-07	0.1367	-5.23863	-0.716214	73.36	LOC105377359
11168	4.36e-06	1.62e-07	0.1103	5.23803	0.577912	1025.11	PSIP1	PC4 and SRSF1 interacting protein 1
84869	4.41e-06	1.64e-07	0.0795	5.23599	0.416386	1494.84	CBR4	carbonyl reductase 4
347736	4.44e-06	1.66e-07	0.0654	-5.23434	-0.342226	556.04	NME9	NME/NM23 family member 9
23239	4.44e-06	1.66e-07	0.0723	5.23426	0.378458	1485.58	PHLPP1	PH domain and leucine rich repeat protein phosphatase 1
81565	4.45e-06	1.66e-07	0.0557	5.23352	0.291692	1612.13	NDEL1	nudE neurodevelopment protein 1 like 1
1041	4.49e-06	1.68e-07	0.4331	-5.2318	-2.26569	78.95	CDSN	corneodesmosin
51592	4.52e-06	1.69e-07	0.0681	5.23039	0.35612	2772.38	TRIM33	tripartite motif containing 33
10060	4.52e-06	1.69e-07	0.2043	-5.23003	-1.06859	1968.54	ABCC9	ATP binding cassette subfamily C member 9
9662	4.53e-06	1.7e-07	0.1277	5.22957	0.667834	664.47	CEP135	centrosomal protein 135
554202	4.63e-06	1.74e-07	0.3479	-5.22529	-1.81776	86.78	MIR31HG	MIR31 host gene
100652865	4.64e-06	1.74e-07	0.1493	-5.22482	-0.779992	78.87	LINC00539	long intergenic non-protein coding RNA 539
10643	4.69e-06	1.76e-07	0.195	-5.22271	-1.01852	37.76	IGF2BP3	insulin like growth factor 2 mRNA binding protein 3
913	4.81e-06	1.81e-07	0.58	-5.21762	-3.02638	79.48	CD1E	CD1e molecule
10314	4.87e-06	1.84e-07	0.0667	5.21529	0.347642	1961.48	LANCL1	LanC like glutathione S-transferase 1
5718	4.87e-06	1.83e-07	0.0743	5.21542	0.387569	1363.43	PSMD12	proteasome 26S subunit, non-ATPase 12
87178	4.87e-06	1.84e-07	0.0765	5.21507	0.398944	926.1	PNPT1	polyribonucleotide nucleotidyltransferase 1
105377103	4.87e-06	1.84e-07	0.0759	5.21489	0.395831	141.14	LOC105377103	uncharacterized LOC105377103
3061	4.89e-06	1.85e-07	0.109	-5.21387	-0.56845	221.04	HCRTR1	hypocretin receptor 1
79368	4.91e-06	1.86e-07	0.6649	-5.21277	-3.46586	92.66	FCRL2	Fc receptor like 2
105369758	4.91e-06	1.86e-07	0.108	5.21262	0.563202	167.77	DDN-AS1	DDN and PRKAG1 antisense RNA 1
4124	4.92e-06	1.87e-07	0.0508	5.21205	0.264693	3485.73	MAN2A1	mannosidase alpha class 2A member 1
4242	4.94e-06	1.87e-07	0.215	-5.21145	-1.12031	623.65	MFNG	MFNG O-fucosylpeptide 3-beta-N-acetylglucosaminyltransferase
578	4.95e-06	1.88e-07	0.1006	-5.21066	-0.524157	783.53	BAK1	BCL2 antagonist/killer 1
1945	5.02e-06	1.91e-07	0.1386	-5.20807	-0.721702	171.87	EFNA4	ephrin A4
105374080	5.11e-06	1.94e-07	0.2036	-5.20456	-1.05955	37.55	LOC105374080	uncharacterized LOC105374080
23185	5.13e-06	1.95e-07	0.0344	5.20376	0.178859	5187.88	LARP4B	La ribonucleoprotein 4B
25789	5.14e-06	1.96e-07	0.4162	-5.20299	-2.16539	57.29	TMEM59L	transmembrane protein 59 like
9046	5.16e-06	1.97e-07	0.3551	-5.20215	-1.84723	277.65	DOK2	docking protein 2
60489	5.18e-06	1.98e-07	0.2843	-5.20133	-1.47859	439.7	APOBEC3G	apolipoprotein B mRNA editing enzyme catalytic subunit 3G
23493	5.2e-06	1.99e-07	0.114	5.20028	0.59303	217.52	HEY2	hes related family bHLH transcription factor with YRPW motif 2
5189	5.28e-06	2.02e-07	0.0828	5.19744	0.430328	1471.78	PEX1	peroxisomal biogenesis factor 1
79005	5.32e-06	2.04e-07	0.1488	-5.19568	-0.773057	263.06	SCNM1	sodium channel modifier 1
101928705	5.32e-06	2.04e-07	0.0816	-5.19544	-0.424128	215.41	LOC101928705
7045	5.36e-06	2.06e-07	0.271	-5.19389	-1.40761	3009.13	TGFBI	transforming growth factor beta induced
3938	5.41e-06	2.08e-07	0.2223	-5.19207	-1.15431	30.45	LCT	lactase
5918	5.41e-06	2.08e-07	0.3734	-5.19171	-1.9388	496.07	RARRES1	retinoic acid receptor responder 1
50861	5.41e-06	2.08e-07	0.1781	-5.19165	-0.924736	933.89	STMN3	stathmin 3
65117	5.48e-06	2.11e-07	0.0884	5.18913	0.458647	1350.34	RSRC2	arginine and serine rich coiled-coil 2
80167	5.5e-06	2.12e-07	0.0575	5.1884	0.298463	1035.22	ABHD18	abhydrolase domain containing 18
3422	5.52e-06	2.13e-07	0.0668	5.18758	0.346712	819.28	IDI1	isopentenyl-diphosphate delta isomerase 1
161514	5.54e-06	2.14e-07	0.2809	-5.18655	-1.45705	42.25	TBC1D21	TBC1 domain family member 21
107984262	5.55e-06	2.15e-07	0.191	-5.18608	-0.990346	26.5	LOC107984262	uncharacterized LOC107984262
10845	5.57e-06	2.16e-07	0.0639	5.18536	0.33154	1812.86	CLPX	caseinolytic mitochondrial matrix peptidase chaperone subunit X
106632264	5.57e-06	2.16e-07	0.3825	5.18514	1.98338	39849.9	RNA28SN1	RNA, 28S ribosomal N1
5987	5.59e-06	2.17e-07	0.0722	-5.18423	-0.374331	2058.11	TRIM27	tripartite motif containing 27
55972	5.66e-06	2.2e-07	0.0744	5.18178	0.385702	311.79	SLC25A40	solute carrier family 25 member 40
11193	5.67e-06	2.2e-07	0.0863	5.18147	0.447392	340.47	WBP4	WW domain binding protein 4
6311	5.67e-06	2.21e-07	0.0776	5.18112	0.401974	3262.88	ATXN2	ataxin 2
100505876	5.69e-06	2.21e-07	0.0635	5.18037	0.329198	959.53	CEBPZOS	CEBPZ opposite strand
93145	5.69e-06	2.22e-07	0.2597	-5.18026	-1.34521	169.65	OLFM2	olfactomedin 2
85313	5.69e-06	2.22e-07	0.0818	5.18007	0.423506	807.46	PPIL4	peptidylprolyl isomerase like 4
51115	5.7e-06	2.22e-07	0.0811	5.17959	0.420038	2083.14	RMDN1	regulator of microtubule dynamics 1
9520	5.7e-06	2.23e-07	0.0515	5.1792	0.266639	3994.86	NPEPPS	aminopeptidase puromycin sensitive
6309	5.81e-06	2.27e-07	0.1015	5.17561	0.525418	1398.47	SC5D	sterol-C5-desaturase
2995	5.82e-06	2.28e-07	0.2396	-5.17501	-1.23976	1358.64	GYPC	glycophorin C (Gerbich blood group)
25816	5.82e-06	2.28e-07	0.2585	-5.1749	-1.33792	713.67	TNFAIP8	TNF alpha induced protein 8
26046	5.86e-06	2.3e-07	0.0602	5.17338	0.311228	1681.93	LTN1	listerin E3 ubiquitin protein ligase 1
144195	5.89e-06	2.31e-07	0.2983	5.1725	1.54314	59.09	SLC2A14	solute carrier family 2 member 14
51560	5.91e-06	2.32e-07	0.1396	-5.17165	-0.721989	364.9	RAB6B	RAB6B, member RAS oncogene family
1804	5.93e-06	2.33e-07	0.2547	5.17067	1.31711	384.11	DPP6	dipeptidyl peptidase like 6
51616	5.93e-06	2.33e-07	0.0781	5.17068	0.404088	566.63	TAF9B	TATA-box binding protein associated factor 9b
27332	5.94e-06	2.34e-07	0.0699	5.16997	0.36127	5337.31	ZNF638	zinc finger protein 638
6641	5.94e-06	2.34e-07	0.1006	5.17003	0.520127	1456.95	SNTB1	syntrophin beta 1
3316	5.94e-06	2.34e-07	0.2185	-5.16974	-1.12935	212.47	HSPB2	heat shock protein family B (small) member 2
259197	5.99e-06	2.36e-07	0.4967	-5.1681	-2.56687	36.98	NCR3	natural cytotoxicity triggering receptor 3
221472	6.03e-06	2.39e-07	0.3523	-5.16648	-1.82016	1302.16	FGD2	FYVE, RhoGEF and PH domain containing 2
5320	6.04e-06	2.39e-07	1.2577	-5.16628	-6.49765	25.77	PLA2G2A	phospholipase A2 group IIA
11117	6.08e-06	2.41e-07	0.2218	-5.16478	-1.14561	3789.8	EMILIN1	elastin microfibril interfacer 1
100534012	6.1e-06	2.42e-07	0.1432	-5.16371	-0.739688	271.2	TNFAIP8L2-SCNM1	TNFAIP8L2-SCNM1 readthrough
8532	6.1e-06	2.42e-07	0.438	-5.16361	-2.26174	240.81	CPZ	carboxypeptidase Z
23304	6.1e-06	2.42e-07	0.0504	5.16356	0.260432	5020.54	UBR2	ubiquitin protein ligase E3 component n-recognin 2
9214	6.11e-06	2.43e-07	0.5089	-5.16301	-2.62769	353.5	FCMR	Fc mu receptor
64753	6.14e-06	2.44e-07	0.1994	-5.16216	-1.02943	159.24	CCDC136	coiled-coil domain containing 136
4646	6.21e-06	2.48e-07	0.1007	5.15953	0.519689	10290.9	MYO6	myosin VI
2321	6.21e-06	2.47e-07	0.1971	5.15962	1.01696	4353.83	FLT1	fms related receptor tyrosine kinase 1
9168	6.24e-06	2.49e-07	0.3132	-5.1584	-1.61574	7797.41	TMSB10	thymosin beta 10
1050	6.25e-06	2.5e-07	0.1526	-5.15804	-0.787212	761.34	CEBPA	CCAAT enhancer binding protein alpha
8763	6.31e-06	2.52e-07	0.1306	5.1562	0.673221	7097.7	CD164	CD164 molecule
441177	6.37e-06	2.55e-07	0.325	5.15418	1.67507	48.29	LINC00602	long intergenic non-protein coding RNA 602
728039	6.42e-06	2.57e-07	0.1394	-5.15264	-0.718063	77.66	SSR4P1	signal sequence receptor subunit 4 pseudogene 1
135398	6.45e-06	2.58e-07	0.606	-5.15149	-3.12199	34.96	C6orf141	chromosome 6 open reading frame 141
729291	6.46e-06	2.59e-07	0.1128	5.15097	0.58103	254.75	LOC729291	uncharacterized LOC729291
6999	6.54e-06	2.63e-07	0.5851	-5.14843	-3.01255	31.92	TDO2	tryptophan 2,3-dioxygenase
107986669	6.57e-06	2.64e-07	0.3026	-5.14747	-1.55751	23.97	LOC107986669	uncharacterized LOC107986669
138724	6.6e-06	2.65e-07	0.1045	-5.14665	-0.537986	643.2	C9orf131	chromosome 9 open reading frame 131
9840	6.62e-06	2.66e-07	0.4867	-5.14586	-2.50472	190.45	TESPA1	thymocyte expressed, positive selection associated 1
100192426	6.66e-06	2.68e-07	0.1279	5.14461	0.658248	64.25	LOC100192426	uncharacterized LOC100192426
146433	6.66e-06	2.69e-07	0.2733	-5.1442	-1.40576	327.4	IL34	interleukin 34
109910380	6.67e-06	2.69e-07	0.3109	5.14396	1.59936	2435.64	RNA18SN3	RNA, 18S ribosomal N3
114826	6.69e-06	2.7e-07	0.0516	-5.14325	-0.265552	975.84	SMYD4	SET and MYND domain containing 4
100507055	6.69e-06	2.7e-07	0.3242	-5.14292	-1.6672	66.12	LRCOL1	leucine rich colipase like 1
7231	6.73e-06	2.72e-07	0.4506	-5.14166	-2.31682	13.52	TRR-ACG1-2	tRNA-Arg (anticodon ACG) 1-2
130507	6.73e-06	2.73e-07	0.0943	5.14146	0.484599	3919.19	UBR3	ubiquitin protein ligase E3 component n-recognin 3
3290	6.74e-06	2.73e-07	0.1271	-5.14102	-0.653589	114.14	HSD11B1	hydroxysteroid 11-beta dehydrogenase 1
84343	6.74e-06	2.73e-07	0.0789	5.14111	0.40571	1572.6	HPS3	HPS3 biogenesis of lysosomal organelles complex 2 subunit 1
79809	6.74e-06	2.74e-07	0.1296	5.1406	0.666058	2432.75	TTC21B	tetratricopeptide repeat domain 21B
107984366	6.74e-06	2.74e-07	0.6077	-5.14055	-3.12395	12.43	LINC02723	long intergenic non-protein coding RNA 2723
127703	6.75e-06	2.75e-07	0.1767	-5.14015	-0.908385	267.66	C1orf216	chromosome 1 open reading frame 216
55681	6.76e-06	2.75e-07	0.0852	5.13979	0.438046	1882.87	SCYL2	SCY1 like pseudokinase 2
100329109	6.77e-06	2.76e-07	0.1677	5.1391	0.861903	207.17	GCSHP3	GCSH pseudogene 3
5887	6.77e-06	2.76e-07	0.0646	5.13921	0.331855	3292.01	RAD23B	RAD23 homolog B, nucleotide excision repair protein
101927557	6.84e-06	2.79e-07	0.1621	5.13698	0.832846	71.61	LOC101927557	uncharacterized LOC101927557
8510	6.86e-06	2.8e-07	0.2131	-5.13633	-1.09436	160.84	MMP23B	matrix metallopeptidase 23B
8361	6.88e-06	2.81e-07	0.3607	-5.13544	-1.85211	223.31	H4C6	H4 clustered histone 6
728095	6.89e-06	2.82e-07	0.1884	-5.13487	-0.967181	172.19	SLIT3-AS1	SLIT3 antisense RNA 1
8969	6.89e-06	2.82e-07	0.4263	-5.13496	-2.18926	136.74	H2AC11	H2A clustered histone 11
105372160	6.94e-06	2.85e-07	0.1343	5.13333	0.689341	140.44	LOC105372160	uncharacterized LOC105372160
693139	6.98e-06	2.86e-07	0.2332	5.1322	1.197	24.68	MIR554	microRNA 554
3549	7.01e-06	2.88e-07	0.2337	5.13134	1.19901	292.05	IHH	Indian hedgehog signaling molecule
102723475	7.05e-06	2.9e-07	0.3357	5.13011	1.72242	116.25	LOC102723475	potassium voltage-gated channel subfamily E regulatory subunit 1B
11262	7.05e-06	2.9e-07	0.3774	-5.12991	-1.93585	391.03	SP140	SP140 nuclear body protein
92691	7.06e-06	2.91e-07	0.0983	-5.12933	-0.504338	214.26	TMEM169	transmembrane protein 169
105369457	7.08e-06	2.92e-07	0.1726	5.12862	0.885077	33.53	LOC105369457	uncharacterized LOC105369457
10579	7.08e-06	2.92e-07	0.134	5.12844	0.687428	4120.41	TACC2	transforming acidic coiled-coil containing protein 2
26273	7.09e-06	2.93e-07	0.1075	5.12818	0.551415	1661.73	FBXO3	F-box protein 3
57670	7.09e-06	2.93e-07	0.1457	5.12773	0.747061	4512.79	KIAA1549	KIAA1549
4689	7.09e-06	2.93e-07	0.3451	-5.12788	-1.7695	375.97	NCF4	neutrophil cytosolic factor 4
107984929	7.14e-06	2.96e-07	0.774	-5.12617	-3.9675	15.54	LOC107984929
167410	7.14e-06	2.96e-07	0.3972	-5.1259	-2.0358	226.27	LIX1	limb and CNS expressed 1
1411	7.14e-06	2.96e-07	0.1614	-5.12595	-0.827244	48.35	CRYBA1	crystallin beta A1
10142	7.15e-06	2.97e-07	0.1383	5.12542	0.708621	5143.86	AKAP9	A-kinase anchoring protein 9
54997	7.15e-06	2.97e-07	0.2877	-5.12551	-1.47472	416.18	TESC	tescalcin
157695	7.18e-06	2.98e-07	0.0876	5.12444	0.448848	635.88	TDRP	testis development related protein
64848	7.2e-06	2.99e-07	0.0635	5.1238	0.325504	1788.77	YTHDC2	YTH domain containing 2
100996702	7.2e-06	3e-07	0.3379	-5.12363	-1.7314	12.54	LINC01356	long intergenic non-protein coding RNA 1356
54800	7.27e-06	3.03e-07	0.0856	5.1214	0.43832	3545.32	KLHL24	kelch like family member 24
84152	7.27e-06	3.03e-07	0.3194	-5.12141	-1.63575	414.8	PPP1R1B	protein phosphatase 1 regulatory inhibitor subunit 1B
9770	7.27e-06	3.03e-07	0.3572	-5.12144	-1.82944	1184.46	RASSF2	Ras association domain family member 2
149499	7.27e-06	3.04e-07	0.1525	-5.12117	-0.780948	61.43	LRRC71	leucine rich repeat containing 71
92241	7.27e-06	3.04e-07	0.1972	-5.12099	-1.00998	1210.78	RCSD1	RCSD domain containing 1
105377113	7.27e-06	3.06e-07	0.1415	5.11993	0.724677	168.05	LOC105377113	uncharacterized LOC105377113
105374940	7.27e-06	3.05e-07	0.2732	5.12024	1.39864	67.02	LOC105374940	uncharacterized LOC105374940
8076	7.27e-06	3.04e-07	0.6125	-5.12083	-3.13645	56.4	MFAP5	microfibril associated protein 5
100130776	7.27e-06	3.05e-07	0.2974	-5.12018	-1.52268	97.84	AGAP2-AS1	AGAP2 antisense RNA 1
574456	7.27e-06	3.04e-07	0.3365	-5.12068	-1.72311	14.7	MIR497	microRNA 497
101929010	7.27e-06	3.06e-07	0.7173	-5.11992	-3.67234	32.84	SIRPG-AS1	SIRPG antisense RNA 1
7625	7.27e-06	3.05e-07	0.071	-5.12019	-0.363667	558.58	ZNF74	zinc finger protein 74
91461	7.3e-06	3.07e-07	0.1588	-5.1188	-0.812923	1774.05	PKDCC	protein kinase domain containing, cytoplasmic
246754	7.33e-06	3.09e-07	0.2432	-5.11796	-1.24473	23.48	MTVR2	mouse mammary tumor virus receptor homolog 2
2982	7.35e-06	3.1e-07	0.1454	-5.11733	-0.743915	3563.21	GUCY1A1	guanylate cyclase 1 soluble subunit alpha 1
7049	7.35e-06	3.1e-07	0.1576	5.11713	0.806251	5160.86	TGFBR3	transforming growth factor beta receptor 3
3918	7.41e-06	3.13e-07	0.3997	-5.11554	-2.04488	1286.01	LAMC2	laminin subunit gamma 2
8796	7.44e-06	3.14e-07	0.6977	-5.11457	-3.56849	29.87	SCEL	sciellin
284454	7.45e-06	3.15e-07	0.3127	5.1141	1.59903	2477.3	MIR23AHG	miR-23a/27a/24-2 cluster host gene
164	7.46e-06	3.16e-07	0.0842	5.11374	0.430407	6913.91	AP1G1	adaptor related protein complex 1 subunit gamma 1
105371475	7.49e-06	3.18e-07	0.1585	5.11255	0.810439	849	LOC105371475	uncharacterized LOC105371475
3093	7.49e-06	3.18e-07	0.0531	5.11258	0.271444	1560.29	UBE2K	ubiquitin conjugating enzyme E2 K
1500	7.57e-06	3.22e-07	0.065	5.11037	0.332181	9894.79	CTNND1	catenin delta 1
100128054	7.6e-06	3.23e-07	0.1991	5.10966	1.01733	66.51	PLCE1-AS1	PLCE1 antisense RNA 1
594842	7.64e-06	3.25e-07	0.5443	-5.10849	-2.78061	15.37	HAS2-AS1	HAS2 antisense RNA 1
23731	7.72e-06	3.29e-07	0.0941	5.10631	0.480642	7260.12	TMEM245	transmembrane protein 245
31	7.78e-06	3.32e-07	0.0842	-5.10458	-0.429982	3426.3	ACACA	acetyl-CoA carboxylase alpha
105373856	7.79e-06	3.32e-07	0.1538	5.10432	0.784889	660.95	LOC105373856	uncharacterized LOC105373856
2137	7.79e-06	3.32e-07	0.0807	-5.10403	-0.411943	2663.32	EXTL3	exostosin like glycosyltransferase 3
945	7.79e-06	3.32e-07	0.3485	-5.10416	-1.7788	213.24	CD33	CD33 molecule
105370397	7.83e-06	3.35e-07	0.3087	-5.1028	-1.575	19.88	LOC105370397	uncharacterized LOC105370397
26272	7.85e-06	3.36e-07	0.0887	5.10214	0.452565	553.45	FBXO4	F-box protein 4
80818	7.95e-06	3.4e-07	0.1224	-5.09953	-0.624289	1106.29	ZNF436	zinc finger protein 436
6095	8.04e-06	3.44e-07	0.1306	5.0974	0.665549	4283.37	RORA	RAR related orphan receptor A
902	8.05e-06	3.45e-07	0.0553	5.09702	0.281934	1802.89	CCNH	cyclin H
286336	8.06e-06	3.46e-07	0.3328	-5.09661	-1.69623	537.53	FAM78A	family with sequence similarity 78 member A
85235	8.13e-06	3.5e-07	0.4377	-5.09457	-2.22987	89.09	H2AC12	H2A clustered histone 12
138199	8.13e-06	3.49e-07	0.0838	5.09465	0.426856	795.48	CARNMT1	carnosine N-methyltransferase 1
107984965	8.15e-06	3.52e-07	0.1352	5.09344	0.688574	194.88	LOC107984965	uncharacterized LOC107984965
282974	8.15e-06	3.52e-07	0.1242	-5.09341	-0.632382	456.85	STK32C	serine/threonine kinase 32C
101928100	8.15e-06	3.51e-07	0.246	-5.09368	-1.25288	67.05	KLRK1-AS1	KLRK1 antisense RNA 1
23011	8.15e-06	3.52e-07	0.0974	5.09349	0.496025	3028.54	RAB21	RAB21, member RAS oncogene family
5026	8.15e-06	3.52e-07	0.5644	-5.09331	-2.8745	141.5	P2RX5	purinergic receptor P2X 5
64922	8.18e-06	3.53e-07	0.1931	5.09253	0.983571	1347.04	LRRC19	leucine rich repeat containing 19
160428	8.22e-06	3.56e-07	0.2529	-5.09136	-1.2877	287.29	ALDH1L2	aldehyde dehydrogenase 1 family member L2
50853	8.25e-06	3.57e-07	0.1317	-5.09035	-0.670627	502.47	VILL	villin like
26610	8.25e-06	3.58e-07	0.1027	5.09014	0.522713	535.59	ELP4	elongator acetyltransferase complex subunit 4
80332	8.25e-06	3.58e-07	0.2694	-5.09002	-1.37108	280.07	ADAM33	ADAM metallopeptidase domain 33
105373064	8.25e-06	3.58e-07	0.1806	-5.09023	-0.919138	85.91	LOC105373064	uncharacterized LOC105373064
101928816	8.28e-06	3.59e-07	0.1667	-5.08926	-0.848248	134.55	LOC101928816	uncharacterized LOC101928816
80326	8.29e-06	3.6e-07	0.4429	-5.0888	-2.25389	162.93	WNT10A	Wnt family member 10A
8839	8.31e-06	3.61e-07	0.4626	-5.08834	-2.35366	31.23	CCN5	cellular communication network factor 5
84674	8.32e-06	3.63e-07	0.1523	-5.0876	-0.774934	665.48	CARD6	caspase recruitment domain family member 6
9265	8.32e-06	3.63e-07	0.0821	-5.08762	-0.41787	1659.95	CYTH3	cytohesin 3
931	8.32e-06	3.62e-07	0.6267	-5.08783	-3.18875	233.79	MS4A1	membrane spanning 4-domains A1
399	8.41e-06	3.67e-07	0.5282	-5.08538	-2.68631	274.04	RHOH	ras homolog family member H
11167	8.43e-06	3.69e-07	0.211	-5.08435	-1.0729	5578.07	FSTL1	follistatin like 1
83851	8.43e-06	3.69e-07	0.4779	-5.08447	-2.43	218.96	SYT16	synaptotagmin 16
25888	8.43e-06	3.69e-07	0.0632	-5.08436	-0.321376	683.11	ZNF473	zinc finger protein 473
7305	8.49e-06	3.72e-07	0.3585	-5.08286	-1.82237	915.28	TYROBP	transmembrane immune signaling adaptor TYROBP
256051	8.49e-06	3.72e-07	0.0781	-5.08279	-0.396863	580.05	ZNF549	zinc finger protein 549
2950	8.5e-06	3.73e-07	0.2062	-5.0822	-1.04781	9804.12	GSTP1	glutathione S-transferase pi 1
5729	8.5e-06	3.73e-07	0.3751	-5.08214	-1.90623	119.35	PTGDR	prostaglandin D2 receptor
105372798	8.5e-06	3.73e-07	0.2361	-5.08235	-1.19985	34.69	LOC105372798	uncharacterized LOC105372798
1121	8.56e-06	3.76e-07	0.0583	5.08067	0.29641	1037.34	CHM	CHM Rab escort protein
102723468	8.56e-06	3.77e-07	0.2058	5.0804	1.04563	417.89	LOC102723468
342125	8.57e-06	3.77e-07	0.3666	-5.08018	-1.86252	46.36	TMC3	transmembrane channel like 3
1511	8.59e-06	3.79e-07	0.6004	-5.0794	-3.04963	93.42	CTSG	cathepsin G
339403	8.68e-06	3.83e-07	0.3624	-5.07737	-1.84017	25.8	RXFP4	relaxin family peptide/INSL5 receptor 4
8751	8.68e-06	3.84e-07	0.1282	-5.07696	-0.65083	2412.27	ADAM15	ADAM metallopeptidase domain 15
9987	8.68e-06	3.84e-07	0.0661	5.07696	0.335679	3983.35	HNRNPDL	heterogeneous nuclear ribonucleoprotein D like
5414	8.78e-06	3.88e-07	0.1358	-5.07466	-0.689199	1701.04	SEPTIN4	septin 4
51554	8.83e-06	3.91e-07	0.1468	5.07348	0.744929	184.8	ACKR4	atypical chemokine receptor 4
89782	8.83e-06	3.91e-07	0.0628	5.07332	0.318529	694.14	LMLN	leishmanolysin like peptidase
65265	8.83e-06	3.91e-07	0.0689	-5.07325	-0.349584	1281.53	C8orf33	chromosome 8 open reading frame 33
112267910	8.88e-06	3.94e-07	0.6749	-5.0719	-3.42303	12.24	LOC112267910	NACHT, LRR and PYD domains-containing protein 10-like
114882	8.9e-06	3.95e-07	0.0827	5.07145	0.419365	3945.53	OSBPL8	oxysterol binding protein like 8
8187	8.92e-06	3.96e-07	0.1484	-5.07083	-0.75259	335.84	ZNF239	zinc finger protein 239
9627	8.93e-06	3.97e-07	0.2646	-5.07041	-1.34142	279.25	SNCAIP	synuclein alpha interacting protein
4189	8.99e-06	4e-07	0.1559	5.06895	0.790007	1129.23	DNAJB9	DnaJ heat shock protein family (Hsp40) member B9
90799	9.03e-06	4.02e-07	0.061	5.06793	0.309047	2325.88	CEP95	centrosomal protein 95
79780	9.04e-06	4.04e-07	0.0965	5.06729	0.488903	687.68	CCDC82	coiled-coil domain containing 82
57658	9.04e-06	4.03e-07	0.064	5.0675	0.324084	5015.18	CALCOCO1	calcium binding and coiled-coil domain 1
7187	9.04e-06	4.03e-07	0.1137	-5.0677	-0.576179	2762.71	TRAF3	TNF receptor associated factor 3
7525	9.04e-06	4.03e-07	0.0745	5.06733	0.377381	2002.17	YES1	YES proto-oncogene 1, Src family tyrosine kinase
11344	9.07e-06	4.06e-07	0.169	-5.06632	-0.856241	1201.08	TWF2	twinfilin actin binding protein 2
54900	9.14e-06	4.09e-07	0.5293	-5.06475	-2.68082	264.62	LAX1	lymphocyte transmembrane adaptor 1
3655	9.15e-06	4.1e-07	0.1088	5.06439	0.550772	8049.4	ITGA6	integrin subunit alpha 6
414152	9.23e-06	4.14e-07	0.3485	-5.0626	-1.76451	101.33	C10orf105	chromosome 10 open reading frame 105
105371254	9.25e-06	4.15e-07	0.4693	-5.06207	-2.37573	25.4	LOC105371254	uncharacterized LOC105371254
5199	9.25e-06	4.15e-07	0.3632	-5.06194	-1.83856	189.99	CFP	complement factor properdin
84034	9.29e-06	4.17e-07	0.2354	-5.06098	-1.19159	757.18	EMILIN2	elastin microfibril interfacer 2
57165	9.43e-06	4.24e-07	0.1966	-5.05799	-0.994167	78.09	GJC2	gap junction protein gamma 2
105377806	9.47e-06	4.26e-07	0.3423	-5.05696	-1.73104	162.49	LOC105377806
109864273	9.52e-06	4.29e-07	0.3233	5.05572	1.63443	849.93	RNA18SN4	RNA, 18S pre-ribosomal N4
84733	9.53e-06	4.3e-07	0.2401	-5.05539	-1.21378	122.57	CBX2	chromobox 2
1558	9.57e-06	4.31e-07	0.2748	5.0546	1.38884	96.81	CYP2C8	cytochrome P450 family 2 subfamily C member 8
677	9.6e-06	4.33e-07	0.1768	5.05372	0.893551	9465.96	ZFP36L1	ZFP36 ring finger protein like 1
201595	9.65e-06	4.36e-07	0.0474	5.05269	0.239685	3486.82	STT3B	STT3 oligosaccharyltransferase complex catalytic subunit B
5733	9.74e-06	4.4e-07	0.2479	5.05058	1.25224	3090.92	PTGER3	prostaglandin E receptor 3
107985780	9.74e-06	4.4e-07	0.1043	5.0506	0.526901	1915.18	LOC107985780
109617013	9.82e-06	4.45e-07	0.2019	5.04857	1.01922	20.89	SNORD63B	small nucleolar RNA, C/D box 63B
7581	9.82e-06	4.45e-07	0.0642	5.04865	0.323922	2937.58	ZNF33A	zinc finger protein 33A
406971	9.82e-06	4.45e-07	0.5019	-5.04845	-2.53384	9.04	MIR195	microRNA 195
10254	9.87e-06	4.48e-07	0.0877	5.04733	0.442443	1584.68	STAM2	signal transducing adaptor molecule 2
107986135	9.91e-06	4.51e-07	0.2149	5.04617	1.08419	93.35	LOC107986135
132946	9.91e-06	4.5e-07	0.2579	-5.04638	-1.30163	23.44	ARL9	ADP ribosylation factor like GTPase 9
57343	9.91e-06	4.51e-07	0.0533	-5.04624	-0.268747	772.04	ZNF304	zinc finger protein 304
400746	9.92e-06	4.52e-07	0.3856	-5.04585	-1.94551	244.64	NCMAP	non-compact myelin associated protein
80318	9.94e-06	4.53e-07	0.1119	5.04525	0.564738	193.81	GKAP1	G kinase anchoring protein 1
80205	9.94e-06	4.53e-07	0.0694	5.04516	0.349899	7320.38	CHD9	chromodomain helicase DNA binding protein 9
5573	9.96e-06	4.54e-07	0.0808	5.04465	0.40772	7650.49	PRKAR1A	protein kinase cAMP-dependent type I regulatory subunit alpha
105369631	9.98e-06	4.56e-07	0.3047	-5.04414	-1.53703	34.87	LOC105369631	uncharacterized LOC105369631
79689	1e-05	4.58e-07	0.3288	-5.04303	-1.65811	1056.59	STEAP4	STEAP4 metalloreductase
348378	1.01e-05	4.61e-07	0.4775	-5.04195	-2.40778	103.18	SHISAL2A	shisa like 2A
375056	1.01e-05	4.62e-07	0.0695	5.04145	0.350237	3208.6	MIA3	MIA SH3 domain ER export factor 3
90826	1.01e-05	4.62e-07	0.0766	5.0416	0.386332	818.19	PRMT9	protein arginine methyltransferase 9
100189238	1.01e-05	4.62e-07	0.497	-5.0414	-2.50567	9.61	TRK-TTT5-1	tRNA-Lys (anticodon TTT) 5-1
3981	1.01e-05	4.62e-07	0.1057	5.04158	0.532732	454.91	LIG4	DNA ligase 4
79883	1.01e-05	4.63e-07	0.2235	-5.04109	-1.12686	103.38	PODNL1	podocan like 1
81557	1.01e-05	4.63e-07	0.3433	-5.04116	-1.7308	214.55	MAGED4B	MAGE family member D4B
100189214	1.01e-05	4.64e-07	0.8413	-5.0406	-4.24047	9.49	TRQ-CTG6-1	tRNA-Gln (anticodon CTG) 6-1
7365	1.01e-05	4.65e-07	0.6889	5.04017	3.47216	31.49	UGT2B10	UDP glucuronosyltransferase family 2 member B10
9495	1.01e-05	4.67e-07	0.1708	-5.03926	-0.860475	307.08	AKAP5	A-kinase anchoring protein 5
55832	1.02e-05	4.69e-07	0.0628	5.03857	0.316455	4187.84	CAND1	cullin associated and neddylation dissociated 1
284756	1.02e-05	4.71e-07	0.3489	-5.03757	-1.75757	24.16	LINC02910	long intergenic non-protein coding RNA 2910
116986	1.03e-05	4.76e-07	0.3629	-5.03559	-1.82749	377.51	AGAP2	ArfGAP with GTPase domain, ankyrin repeat and PH domain 2
23118	1.03e-05	4.78e-07	0.0605	5.03511	0.304798	3383.9	TAB2	TGF-beta activated kinase 1 (MAP3K7) binding protein 2
51091	1.03e-05	4.78e-07	0.1254	5.03479	0.631397	1216.2	SEPSECS	Sep (O-phosphoserine) tRNA:Sec (selenocysteine) tRNA synthase
26959	1.03e-05	4.78e-07	0.089	5.03485	0.448196	2144.11	HBP1	HMG-box transcription factor 1
79172	1.03e-05	4.79e-07	0.0919	-5.03463	-0.462625	735.7	CENPO	centromere protein O
285193	1.04e-05	4.8e-07	0.0741	-5.03417	-0.373101	547.11	DUSP28	dual specificity phosphatase 28
105371512	1.04e-05	4.84e-07	0.5103	-5.03266	-2.56803	13.75	LOC105371512	uncharacterized LOC105371512
9022	1.04e-05	4.85e-07	0.2958	-5.03221	-1.48876	58.59	CLIC3	chloride intracellular channel 3
105378841	1.05e-05	4.89e-07	0.1968	-5.0305	-0.989789	78.73	LOC105378841	uncharacterized LOC105378841
84888	1.06e-05	4.92e-07	0.0727	5.0295	0.36542	2763.05	SPPL2A	signal peptide peptidase like 2A
9863	1.07e-05	4.97e-07	0.1909	5.02755	0.959725	2050.61	MAGI2	membrane associated guanylate kinase, WW and PDZ domain containing 2
23607	1.07e-05	5e-07	0.0669	5.0263	0.336241	3190.87	CD2AP	CD2 associated protein
11285	1.08e-05	5.01e-07	0.0703	-5.02602	-0.353151	986.89	B4GALT7	beta-1,4-galactosyltransferase 7
7462	1.08e-05	5.02e-07	0.3231	-5.0257	-1.62393	425.44	LAT2	linker for activation of T cells family member 2
100874095	1.09e-05	5.09e-07	1.439	-5.02307	-7.22838	93.46	ADIPOQ-AS1	ADIPOQ antisense RNA 1
1486	1.09e-05	5.11e-07	0.0664	5.02212	0.333248	881.96	CTBS	chitobiase
51360	1.09e-05	5.11e-07	0.0831	5.02204	0.417545	859.62	MBTPS2	membrane bound transcription factor peptidase, site 2
100505881	1.09e-05	5.12e-07	0.1772	5.02176	0.890006	1994.44	MAGI2-AS3	MAGI2 antisense RNA 3
695	1.1e-05	5.14e-07	0.4086	-5.02084	-2.05167	294.37	BTK	Bruton tyrosine kinase
8877	1.1e-05	5.17e-07	0.3362	-5.02003	-1.68766	194.36	SPHK1	sphingosine kinase 1
81602	1.1e-05	5.17e-07	0.1615	5.01984	0.810646	722.3	CDADC1	cytidine and dCMP deaminase domain containing 1
9645	1.11e-05	5.2e-07	0.2314	-5.01896	-1.16134	2336.81	MICAL2	microtubule associated monooxygenase, calponin and LIM domain containing 2
105375095	1.11e-05	5.2e-07	0.1872	5.01869	0.939655	42.84	LOC105375095	uncharacterized LOC105375095
389376	1.11e-05	5.21e-07	0.5193	-5.01826	-2.60583	19.46	SFTA2	surfactant associated 2
253962	1.12e-05	5.26e-07	0.2405	-5.01659	-1.20637	17.2	CACNA1G-AS1	CACNA1G antisense RNA 1
286148	1.12e-05	5.28e-07	0.0857	5.01576	0.42985	966.29	DPY19L4	dpy-19 like 4
8452	1.12e-05	5.29e-07	0.0761	5.01545	0.381641	2315.7	CUL3	cullin 3
107985627	1.13e-05	5.33e-07	0.2922	5.01396	1.46503	71.43	LOC107985627	replaced by ID 123464508
105370549	1.14e-05	5.36e-07	0.2193	-5.01287	-1.09948	46.84	LOC105370549	uncharacterized LOC105370549
84171	1.14e-05	5.38e-07	0.1824	-5.01237	-0.91423	838.46	LOXL4	lysyl oxidase like 4
430	1.14e-05	5.38e-07	0.2468	-5.0122	-1.23679	58.51	ASCL2	achaete-scute family bHLH transcription factor 2
285025	1.14e-05	5.4e-07	0.315	-5.01169	-1.57873	310.12	CCDC141	coiled-coil domain containing 141
65125	1.14e-05	5.39e-07	0.1309	5.01189	0.656082	24051.8	WNK1	WNK lysine deficient protein kinase 1
53347	1.14e-05	5.4e-07	0.4883	-5.0117	-2.44743	208.87	UBASH3A	ubiquitin associated and SH3 domain containing A
22849	1.15e-05	5.44e-07	0.0981	5.0102	0.49158	1448.05	CPEB3	cytoplasmic polyadenylation element binding protein 3
100189097	1.15e-05	5.45e-07	0.1959	-5.00977	-0.981284	29.74	TRC-GCA3-1	tRNA-Cys (anticodon GCA) 3-1
54751	1.15e-05	5.46e-07	0.244	-5.00942	-1.2221	2355.4	FBLIM1	filamin binding LIM protein 1
79659	1.16e-05	5.51e-07	0.0941	5.00764	0.471409	3579.89	DYNC2H1	dynein cytoplasmic 2 heavy chain 1
220004	1.16e-05	5.53e-07	0.087	5.00711	0.435644	237.5	PPP1R32	protein phosphatase 1 regulatory subunit 32
3920	1.17e-05	5.54e-07	0.1324	5.00646	0.662754	6341.1	LAMP2	lysosomal associated membrane protein 2
7477	1.18e-05	5.62e-07	0.6142	-5.00398	-3.07339	65.54	WNT7B	Wnt family member 7B
4253	1.18e-05	5.63e-07	0.1487	5.00341	0.743813	4652.89	MIA2	MIA SH3 domain ER export factor 2
643749	1.19e-05	5.68e-07	0.0826	-5.00195	-0.413293	521.27	TRAF3IP2-AS1	TRAF3IP2 antisense RNA 1
131450	1.19e-05	5.69e-07	0.4119	-5.00131	-2.06023	110.9	CD200R1	CD200 receptor 1
100189437	1.2e-05	5.73e-07	0.486	-5.00013	-2.43005	9.72	TRY-GTA5-1	tRNA-Tyr (anticodon GTA) 5-1
100506325	1.2e-05	5.73e-07	0.0852	-5.00002	-0.426237	204.36	SP2-AS1	SP2 antisense RNA 1
105377111	1.22e-05	5.81e-07	0.1296	4.99728	0.647819	74.81	LOC105377111	uncharacterized LOC105377111
9910	1.22e-05	5.84e-07	0.0709	4.99649	0.354304	3701.57	RABGAP1L	RAB GTPase activating protein 1 like
5528	1.22e-05	5.84e-07	0.0433	-4.99634	-0.21616	1641.72	PPP2R5D	protein phosphatase 2 regulatory subunit B'delta
56917	1.24e-05	5.92e-07	0.2367	-4.99381	-1.18193	219.6	MEIS3	Meis homeobox 3
220729	1.24e-05	5.95e-07	0.0668	4.99274	0.333539	1159.74	SDHAP4	SDHA pseudogene 4
105375077	1.25e-05	5.98e-07	0.2883	-4.9919	-1.43907	58.81	RUNX2-AS1	RUNX2 antisense RNA 1
4046	1.25e-05	5.98e-07	0.4315	-4.99195	-2.15384	1156.67	LSP1	lymphocyte specific protein 1
2302	1.25e-05	5.99e-07	0.3164	-4.99149	-1.5794	265.47	FOXJ1	forkhead box J1
1513	1.25e-05	6e-07	0.2801	-4.99125	-1.39816	618.25	CTSK	cathepsin K
107985262	1.25e-05	6e-07	0.1389	4.99108	0.693487	40.14	LOC107985262
64073	1.25e-05	6.04e-07	0.2809	-4.99001	-1.40188	118.07	C19orf33	chromosome 19 open reading frame 33
101928689	1.25e-05	6.04e-07	0.1584	-4.98987	-0.790612	37.43	LINC01424	long intergenic non-protein coding RNA 1424
84766	1.25e-05	6.05e-07	0.2891	-4.98973	-1.44252	285.5	CRACR2A	calcium release activated channel regulator 2A
55161	1.26e-05	6.07e-07	0.0873	4.98889	0.435725	2571.7	TMEM33	transmembrane protein 33
84433	1.26e-05	6.08e-07	0.4395	-4.9888	-2.19243	605.67	CARD11	caspase recruitment domain family member 11
7549	1.26e-05	6.1e-07	0.0646	-4.98805	-0.322208	299.76	ZNF2	zinc finger protein 2
112268421	1.26e-05	6.1e-07	0.2734	-4.98791	-1.36364	198.49	LOC112268421
100506668	1.26e-05	6.11e-07	0.1052	-4.98768	-0.524465	684.23	NRAV	negative regulator of antiviral response
64924	1.27e-05	6.13e-07	0.0568	4.98715	0.283346	1155.04	SLC30A5	solute carrier family 30 member 5
339926	1.27e-05	6.16e-07	0.2592	4.98602	1.29236	198.4	EHHADH-AS1	EHHADH antisense RNA 1
107984244	1.27e-05	6.16e-07	0.1927	4.98616	0.960645	31.58	LOC107984244
1960	1.27e-05	6.18e-07	0.3858	4.98542	1.92352	98.53	EGR3	early growth response 3
101927901	1.27e-05	6.19e-07	0.2509	-4.98517	-1.25072	24.92	LINC02421	long intergenic non-protein coding RNA 2421
5433	1.28e-05	6.21e-07	0.0687	-4.98461	-0.342666	1349.17	POLR2D	RNA polymerase II subunit D
102725082	1.28e-05	6.22e-07	0.2036	-4.98424	-1.01483	65.6	LOC102725082	uncharacterized LOC102725082
102723444	1.28e-05	6.23e-07	0.3308	-4.98406	-1.64858	113.85	LOC102723444	uncharacterized LOC102723444
8346	1.29e-05	6.28e-07	0.3283	-4.98252	-1.63573	132.69	H2BC10	H2B clustered histone 10
2735	1.29e-05	6.27e-07	0.3169	-4.98264	-1.57908	266.17	GLI1	GLI family zinc finger 1
8111	1.29e-05	6.27e-07	0.1392	-4.98274	-0.693824	498.81	GPR68	G protein-coupled receptor 68
407050	1.29e-05	6.3e-07	0.2501	-4.98168	-1.24607	16.31	MIR93	microRNA 93
23046	1.3e-05	6.33e-07	0.3532	-4.98092	-1.75944	770.5	KIF21B	kinesin family member 21B
105374334	1.3e-05	6.38e-07	0.1476	-4.97932	-0.734897	164.24	LOC105374334	uncharacterized LOC105374334
100499194	1.3e-05	6.37e-07	0.2606	-4.97962	-1.29746	54.98	LINC02992	long intergenic non-protein coding RNA 2992
7750	1.3e-05	6.37e-07	0.0528	4.97977	0.262888	5025.27	ZMYM2	zinc finger MYM-type containing 2
930	1.3e-05	6.38e-07	0.5526	-4.9793	-2.75135	109.39	CD19	CD19 molecule
10388	1.3e-05	6.38e-07	0.2802	4.97932	1.39524	192.73	SYCP2	synaptonemal complex protein 2
57402	1.3e-05	6.39e-07	0.2363	-4.97904	-1.17644	280.46	S100A14	S100 calcium binding protein A14
79048	1.3e-05	6.39e-07	0.0258	4.979	0.128327	3550.42	SECISBP2	SECIS binding protein 2
51606	1.31e-05	6.43e-07	0.1183	4.97788	0.588988	2190.63	ATP6V1H	ATPase H+ transporting V1 subunit H
1105	1.32e-05	6.48e-07	0.0564	4.97633	0.280777	2252.97	CHD1	chromodomain helicase DNA binding protein 1
79675	1.32e-05	6.52e-07	0.058	4.97523	0.28849	878.55	FASTKD1	FAST kinase domains 1
4519	1.33e-05	6.54e-07	0.4181	4.97467	2.08011	208952	CYTB	cytochrome b
27032	1.33e-05	6.55e-07	0.0525	4.97438	0.261023	3195.13	ATP2C1	ATPase secretory pathway Ca2+ transporting 1
107984221	1.33e-05	6.57e-07	0.2802	-4.9738	-1.39361	17.37	LOC107984221	uncharacterized LOC107984221
58476	1.34e-05	6.6e-07	0.1552	4.97275	0.771566	2729.12	TP53INP2	tumor protein p53 inducible nuclear protein 2
5597	1.34e-05	6.61e-07	0.0862	4.97235	0.428728	1537.04	MAPK6	mitogen-activated protein kinase 6
11342	1.34e-05	6.64e-07	0.0836	4.97175	0.415874	1824.81	RNF13	ring finger protein 13
10906	1.34e-05	6.64e-07	0.0863	-4.97168	-0.42886	1412.14	TRAFD1	TRAF-type zinc finger domain containing 1
8814	1.34e-05	6.65e-07	0.1369	4.97128	0.680751	3168.11	CDKL1	cyclin dependent kinase like 1
100500860	1.34e-05	6.66e-07	0.1547	-4.97113	-0.769141	29.26	MIR3618	microRNA 3618
7862	1.34e-05	6.67e-07	0.0674	-4.97076	-0.335227	1429.99	BRPF1	bromodomain and PHD finger containing 1
101930421	1.34e-05	6.67e-07	0.119	4.97071	0.591513	603.47	LOC101930421	uncharacterized LOC101930421
105370867	1.34e-05	6.67e-07	0.7612	-4.97072	-3.78362	23.76	LOC105370867	uncharacterized LOC105370867
5793	1.36e-05	6.73e-07	0.0702	4.96894	0.348735	7991.14	PTPRG	protein tyrosine phosphatase receptor type G
6832	1.36e-05	6.74e-07	0.0753	4.96861	0.374378	920.15	SUPV3L1	Suv3 like RNA helicase
60598	1.36e-05	6.74e-07	0.3439	-4.96862	-1.7088	49.95	KCNK15	potassium two pore domain channel subfamily K member 15
100130701	1.36e-05	6.77e-07	0.214	-4.96787	-1.06319	223.12	LRRC58-DT	LRRC58 divergent transcript
10666	1.36e-05	6.78e-07	0.1423	-4.96746	-0.707085	526.85	CD226	CD226 molecule
79366	1.36e-05	6.79e-07	0.3479	4.96732	1.72828	134.37	HMGN5	high mobility group nucleosome binding domain 5
65108	1.37e-05	6.81e-07	0.2473	-4.96668	-1.22801	1482.99	MARCKSL1	MARCKS like 1
5579	1.37e-05	6.82e-07	0.4269	-4.96652	-2.12002	664.03	PRKCB	protein kinase C beta
10320	1.37e-05	6.86e-07	0.426	-4.96531	-2.11501	1464.92	IKZF1	IKAROS family zinc finger 1
7844	1.38e-05	6.88e-07	0.071	4.9647	0.352408	1296.91	RNF103	ring finger protein 103
107985193	1.38e-05	6.89e-07	0.1041	4.96432	0.516868	310.19	LOC107985193	uncharacterized LOC107985193
54014	1.39e-05	6.96e-07	0.0623	4.96244	0.309092	5779.32	BRWD1	bromodomain and WD repeat domain containing 1
712	1.4e-05	7e-07	0.3302	-4.96138	-1.6384	2754.17	C1QA	complement C1q A chain
9475	1.4e-05	7e-07	0.0808	4.96147	0.400818	3161.89	ROCK2	Rho associated coiled-coil containing protein kinase 2
53918	1.4e-05	7.04e-07	0.0719	-4.96028	-0.356505	2005.27	PELO	pelota mRNA surveillance and ribosome rescue factor
100506413	1.4e-05	7.04e-07	0.1162	4.96019	0.576422	134.13	DOCK4-AS1	DOCK4 antisense RNA 1
10544	1.42e-05	7.11e-07	0.1569	-4.95829	-0.777724	461.91	PROCR	protein C receptor
81573	1.42e-05	7.14e-07	0.0486	4.9574	0.240701	892.2	ANKRD13C	ankyrin repeat domain 13C
79899	1.43e-05	7.17e-07	0.1821	-4.95665	-0.902503	750.78	PRR5L	proline rich 5 like
146206	1.43e-05	7.18e-07	0.4246	-4.95653	-2.10434	266.67	CARMIL2	capping protein regulator and myosin 1 linker 2
23263	1.43e-05	7.19e-07	0.1435	4.95625	0.711007	4010.5	MCF2L	MCF.2 cell line derived transforming sequence like
125	1.43e-05	7.23e-07	0.2496	-4.95519	-1.23692	3609.57	ADH1B	alcohol dehydrogenase 1B (class I), beta polypeptide
574042	1.43e-05	7.24e-07	0.2317	-4.95483	-1.14785	25.33	SNORA10	small nucleolar RNA, H/ACA box 10
100131655	1.43e-05	7.24e-07	0.1517	-4.95488	-0.751745	97.91	ZNF236-DT	ZNF236 divergent transcript
339524	1.44e-05	7.27e-07	0.2429	-4.95388	-1.20333	139.1	LINC01140	long intergenic non-protein coding RNA 1140
55135	1.44e-05	7.31e-07	0.0694	-4.95303	-0.34374	370.65	WRAP53	WD repeat containing antisense to TP53
79665	1.46e-05	7.4e-07	0.068	4.95056	0.336819	1642.2	DHX40	DEAH-box helicase 40
10409	1.47e-05	7.42e-07	0.271	-4.94992	-1.34155	363.98	BASP1	brain abundant membrane attached signal protein 1
79846	1.47e-05	7.47e-07	0.1244	4.94865	0.615609	813.38	CFAP69	cilia and flagella associated protein 69
10285	1.47e-05	7.46e-07	0.0721	4.94906	0.356885	444.42	SMNDC1	survival motor neuron domain containing 1
11245	1.47e-05	7.46e-07	0.1858	-4.9489	-0.919361	563.68	GPR176	G protein-coupled receptor 176
5452	1.47e-05	7.47e-07	0.3252	-4.94866	-1.6092	466.64	POU2F2	POU class 2 homeobox 2
100132463	1.47e-05	7.49e-07	0.1452	-4.94834	-0.718534	76.41	CLDN24	claudin 24
7480	1.48e-05	7.55e-07	0.4503	-4.94665	-2.22731	31.22	WNT10B	Wnt family member 10B
339988	1.49e-05	7.56e-07	0.2877	-4.94646	-1.42315	56.96	LINC02481	long intergenic non-protein coding RNA 2481
3899	1.49e-05	7.57e-07	0.2353	-4.94619	-1.16381	1367.08	AFF3	ALF transcription elongation factor 3
107985872	1.49e-05	7.62e-07	0.3435	-4.94474	-1.6986	29.33	LOC107985872
50939	1.49e-05	7.63e-07	0.1784	-4.94466	-0.881997	104.97	IMPG2	interphotoreceptor matrix proteoglycan 2
221154	1.49e-05	7.62e-07	0.1317	4.94484	0.651181	1037.97	MICU2	mitochondrial calcium uptake 2
346689	1.51e-05	7.72e-07	0.2898	-4.94243	-1.43217	236.77	KLRG2	killer cell lectin like receptor G2
51316	1.51e-05	7.73e-07	0.5026	-4.94198	-2.48376	179.08	PLAC8	placenta associated 8
6632	1.52e-05	7.75e-07	0.1083	-4.9416	-0.535383	630.96	SNRPD1	small nuclear ribonucleoprotein D1 polypeptide
6330	1.52e-05	7.79e-07	0.1859	-4.94052	-0.9186	441.27	SCN4B	sodium voltage-gated channel beta subunit 4
196500	1.52e-05	7.79e-07	0.1488	-4.94053	-0.734933	171.26	PIANP	PILR alpha associated neural protein
79982	1.52e-05	7.8e-07	0.0626	4.94034	0.30909	948.98	DNAJB14	DnaJ heat shock protein family (Hsp40) member B14
8344	1.53e-05	7.84e-07	0.254	-4.93931	-1.25459	262.43	H2BC6	H2B clustered histone 6
84312	1.53e-05	7.85e-07	0.0979	4.93916	0.483328	240.88	BRMS1L	BRMS1 like transcriptional repressor
107985690	1.53e-05	7.88e-07	0.504	-4.93844	-2.48919	45.59	LOC107985690	replaced by ID 84636
56981	1.53e-05	7.88e-07	0.0717	-4.93829	-0.354146	1380.03	PRDM11	PR/SET domain 11
5079	1.53e-05	7.89e-07	0.7022	-4.93811	-3.46777	189.73	PAX5	paired box 5
442903	1.54e-05	7.95e-07	0.3151	-4.93663	-1.55575	15.62	MIR331	microRNA 331
10655	1.55e-05	7.97e-07	0.2697	4.93604	1.33106	1543.92	DMRT2	doublesex and mab-3 related transcription factor 2
286753	1.55e-05	7.98e-07	0.9684	-4.93591	-4.78014	72.12	TRARG1	trafficking regulator of GLUT4 (SLC2A4) 1
5565	1.55e-05	7.99e-07	0.0771	4.93566	0.380641	1034.3	PRKAB2	protein kinase AMP-activated non-catalytic subunit beta 2
105371223	1.55e-05	8.01e-07	0.5442	-4.93504	-2.68576	18.8	LOC105371223	uncharacterized LOC105371223
105374187	1.55e-05	8.01e-07	0.1164	-4.93514	-0.574367	188.45	LOC105374187	uncharacterized LOC105374187
100507489	1.55e-05	8e-07	0.3555	4.93538	1.75448	35.49	LINC01277	long intergenic non-protein coding RNA 1277
100506603	1.55e-05	8.01e-07	0.0934	-4.93501	-0.46099	482.64	VASH1-AS1	VASH1 antisense RNA 1
8345	1.55e-05	8.03e-07	0.3655	-4.93471	-1.80347	192.6	H2BC9	H2B clustered histone 9
25957	1.55e-05	8.04e-07	0.0725	4.93452	0.357591	5709.04	PNISR	PNN interacting serine and arginine rich protein
57142	1.56e-05	8.1e-07	0.0758	4.933	0.373796	7169.59	RTN4	reticulon 4
9648	1.57e-05	8.17e-07	0.0972	4.93121	0.479171	2153.66	GCC2	GRIP and coiled-coil domain containing 2
55296	1.57e-05	8.18e-07	0.1083	4.93112	0.533922	2153.56	TBC1D19	TBC1 domain family member 19
728392	1.57e-05	8.17e-07	0.1803	-4.93116	-0.888986	267.49	LOC728392	uncharacterized LOC728392
105372250	1.58e-05	8.22e-07	0.2192	-4.93015	-1.08072	19.99	LOC105372250	uncharacterized LOC105372250
100129697	1.59e-05	8.24e-07	0.4412	-4.92952	-2.17475	79.27	LOC100129697	uncharacterized LOC100129697
406888	1.6e-05	8.31e-07	0.2736	-4.9279	-1.3481	16.59	MIRLET7F1	microRNA let-7f-1
100652740	1.6e-05	8.34e-07	0.3421	-4.92725	-1.68542	50.95	PYCARD-AS1	PYCARD antisense RNA 1
80012	1.61e-05	8.38e-07	0.0465	4.92633	0.22922	6050.48	PHC3	polyhomeotic homolog 3
109623453	1.61e-05	8.39e-07	0.2192	4.92616	1.07988	22.88	SNORD161	small nucleolar RNA, C/D box 161
387496	1.61e-05	8.41e-07	0.1427	-4.92565	-0.703122	848.74	RASL11A	RAS like family 11 member A
107986761	1.61e-05	8.44e-07	0.4951	-4.92497	-2.43816	45.71	LOC107986761
51104	1.61e-05	8.44e-07	0.0862	4.92501	0.424654	649.07	ABHD17B	abhydrolase domain containing 17B, depalmitoylase
105378248	1.62e-05	8.46e-07	0.2016	-4.92452	-0.992806	46.87	LOC105378248	uncharacterized LOC105378248
105378230	1.62e-05	8.47e-07	0.2559	-4.9243	-1.26025	107	LOC105378230	uncharacterized LOC105378230
9204	1.62e-05	8.49e-07	0.0488	4.92369	0.240486	1059.08	ZMYM6	zinc finger MYM-type containing 6
51747	1.63e-05	8.55e-07	0.1052	4.92238	0.517867	3290.92	LUC7L3	LUC7 like 3 pre-mRNA splicing factor
64324	1.63e-05	8.57e-07	0.0634	-4.92198	-0.31216	10174.8	NSD1	nuclear receptor binding SET domain protein 1
105376799	1.64e-05	8.58e-07	0.5452	-4.92176	-2.68338	7.44	LOC105376799
107986350	1.65e-05	8.64e-07	0.1986	4.92043	0.977249	1425.83	LOC107986350	uncharacterized LOC107986350
7375	1.65e-05	8.67e-07	0.0526	-4.91971	-0.258687	3338.42	USP4	ubiquitin specific peptidase 4
554313	1.66e-05	8.72e-07	0.2242	-4.91852	-1.10282	720.96	H4C15	H4 clustered histone 15
84306	1.67e-05	8.77e-07	0.1413	-4.91742	-0.694782	149.88	PDCD2L	programmed cell death 2 like
1803	1.67e-05	8.79e-07	0.2547	4.91695	1.25254	7550.67	DPP4	dipeptidyl peptidase 4
79745	1.67e-05	8.82e-07	0.0714	4.91622	0.351202	1374.01	CLIP4	CAP-Gly domain containing linker protein family member 4
677847	1.67e-05	8.84e-07	0.1672	4.91586	0.822096	33.11	SNORA81	small nucleolar RNA, H/ACA box 81
3791	1.67e-05	8.84e-07	0.1673	4.91584	0.822235	3723.81	KDR	kinase insert domain receptor
5537	1.67e-05	8.83e-07	0.0871	4.91597	0.428376	1624.1	PPP6C	protein phosphatase 6 catalytic subunit
2077	1.67e-05	8.84e-07	0.1481	4.91579	0.72817	3808.93	ERF	ETS2 repressor factor
1289	1.68e-05	8.86e-07	0.3442	-4.91533	-1.69178	3766.64	COL5A1	collagen type V alpha 1 chain
256435	1.68e-05	8.89e-07	0.2466	4.91472	1.2121	559.32	ST6GALNAC3	ST6 N-acetylgalactosaminide alpha-2,6-sialyltransferase 3
2100	1.7e-05	8.99e-07	0.1796	-4.91253	-0.882489	640.55	ESR2	estrogen receptor 2
107985258	1.71e-05	9.04e-07	0.2265	-4.91153	-1.11231	31.89	LOC107985258
11227	1.71e-05	9.04e-07	0.484	-4.91156	-2.37717	100.48	GALNT5	polypeptide N-acetylgalactosaminyltransferase 5
23547	1.71e-05	9.06e-07	0.6918	-4.91101	-3.39747	88.7	LILRA4	leukocyte immunoglobulin like receptor A4
347454	1.72e-05	9.11e-07	0.3037	-4.91003	-1.49131	43.22	SOWAHD	sosondowah ankyrin repeat domain family member D
105371499	1.72e-05	9.12e-07	0.5273	-4.90967	-2.58863	7.86	LOC105371499	uncharacterized LOC105371499
538	1.72e-05	9.14e-07	0.0572	4.90935	0.280676	1434.55	ATP7A	ATPase copper transporting alpha
83852	1.72e-05	9.16e-07	0.0714	4.9088	0.350587	574.9	SETDB2	SET domain bifurcated histone lysine methyltransferase 2
5005	1.73e-05	9.19e-07	0.4927	-4.90824	-2.41846	20.6	ORM2	orosomucoid 2
105377116	1.73e-05	9.22e-07	0.1131	4.90768	0.554926	408.47	LOC105377116
102465532	1.74e-05	9.28e-07	0.3559	4.90636	1.74639	33.85	MIR6883	microRNA 6883
6094	1.75e-05	9.35e-07	0.1217	-4.90481	-0.596705	139.31	ROM1	retinal outer segment membrane protein 1
85236	1.76e-05	9.41e-07	0.2758	-4.90368	-1.3525	712.91	H2BC12	H2B clustered histone 12
283248	1.76e-05	9.41e-07	0.2054	-4.90352	-1.00706	68.77	RCOR2	REST corepressor 2
26033	1.77e-05	9.47e-07	0.1724	-4.90236	-0.845355	1502.02	ATRNL1	attractin like 1
91012	1.77e-05	9.47e-07	0.0471	-4.90226	-0.230908	1731.01	CERS5	ceramide synthase 5
6277	1.77e-05	9.49e-07	0.2386	-4.90202	-1.1694	6963.32	S100A6	S100 calcium binding protein A6
257218	1.77e-05	9.49e-07	0.0572	4.90196	0.280634	2548.74	SHPRH	SNF2 histone linker PHD RING helicase
6357	1.77e-05	9.5e-07	0.5522	-4.90177	-2.70691	29.41	CCL13	C-C motif chemokine ligand 13
1594	1.78e-05	9.52e-07	0.395	4.90136	1.93599	1659.78	CYP27B1	cytochrome P450 family 27 subfamily B member 1
29761	1.78e-05	9.53e-07	0.0463	4.90107	0.227156	2434.71	USP25	ubiquitin specific peptidase 25
9295	1.78e-05	9.56e-07	0.0669	4.90055	0.327816	2911.68	SRSF11	serine and arginine rich splicing factor 11
101927647	1.78e-05	9.57e-07	0.1322	4.9003	0.647641	105.79	LOC101927647	uncharacterized LOC101927647
7754	1.79e-05	9.65e-07	0.1314	4.89869	0.643795	627.34	ZNF204P	zinc finger protein 204, pseudogene
6447	1.79e-05	9.65e-07	0.6615	-4.89871	-3.24025	13.15	SCG5	secretogranin V
79850	1.8e-05	9.7e-07	0.1238	-4.89768	-0.606503	328.91	TLCD3A	TLC domain containing 3A
6976	1.81e-05	9.76e-07	0.414	-4.89651	-2.02702	29.65	TRGV3	T cell receptor gamma variable 3
5862	1.82e-05	9.8e-07	0.083	4.89563	0.406381	1904.6	RAB2A	RAB2A, member RAS oncogene family
79882	1.82e-05	9.8e-07	0.059	4.89553	0.288594	3500.86	ZC3H14	zinc finger CCCH-type containing 14
51363	1.82e-05	9.82e-07	0.2347	-4.89517	-1.14891	1867.32	CHST15	carbohydrate sulfotransferase 15
9728	1.82e-05	9.84e-07	0.0568	4.89487	0.278221	4635.17	SECISBP2L	SECIS binding protein 2 like
50619	1.82e-05	9.85e-07	0.3808	-4.89468	-1.86366	496.47	DEF6	DEF6 guanine nucleotide exchange factor
9753	1.82e-05	9.85e-07	0.0705	-4.89452	-0.345065	913.36	ZSCAN12	zinc finger and SCAN domain containing 12
7114	1.83e-05	9.87e-07	0.281	-4.89415	-1.37508	14131.8	TMSB4X	thymosin beta 4 X-linked
4256	1.85e-05	1e-06	0.3035	-4.89114	-1.48423	7897.56	MGP	matrix Gla protein
240	1.85e-05	1.01e-06	0.3787	-4.8906	-1.85214	785.39	ALOX5	arachidonate 5-lipoxygenase
283219	1.85e-05	1.01e-06	0.0579	-4.89062	-0.283351	928.76	KCTD21	potassium channel tetramerization domain containing 21
5330	1.85e-05	1.01e-06	0.3594	-4.89065	-1.75791	1463.88	PLCB2	phospholipase C beta 2
54206	1.86e-05	1.01e-06	0.384	4.88997	1.87767	3322.96	ERRFI1	ERBB receptor feedback inhibitor 1
113839521	1.86e-05	1.01e-06	0.2381	4.89007	1.16412	10.25	MIR548BC	microRNA 548BC
83605	1.86e-05	1.01e-06	0.1072	-4.88914	-0.524067	1290.2	CCM2	CCM2 scaffold protein
112268016	1.87e-05	1.02e-06	0.6775	-4.88823	-3.31189	8.81	LOC112268016	collagen alpha-1(I) chain-like
55668	1.87e-05	1.02e-06	0.0488	4.88811	0.238326	4864.6	GPATCH2L	G-patch domain containing 2 like
9666	1.89e-05	1.03e-06	0.0845	4.88644	0.41292	1239.83	DZIP3	DAZ interacting zinc finger protein 3
101929623	1.9e-05	1.03e-06	0.633	-4.88521	-3.09256	29.04	LINC01215	long intergenic non-protein coding RNA 1215
107984482	1.9e-05	1.04e-06	0.1782	-4.88467	-0.870658	46.39	LOC107984482	uncharacterized LOC107984482
101928034	1.91e-05	1.04e-06	0.2723	-4.88388	-1.32977	54.58	LOC101928034	uncharacterized LOC101928034
100287616	1.91e-05	1.04e-06	0.2062	-4.884	-1.00684	338.68	LOXL1-AS1	LOXL1 antisense RNA 1
27125	1.91e-05	1.04e-06	0.049	4.88307	0.239315	8969.71	AFF4	ALF transcription elongation factor 4
619570	1.91e-05	1.05e-06	0.1441	-4.88279	-0.703606	62.94	SNORD95	small nucleolar RNA, C/D box 95
145482	1.91e-05	1.05e-06	0.1401	4.8826	0.68401	855.4	PTGR2	prostaglandin reductase 2
159686	1.92e-05	1.05e-06	0.1609	4.88232	0.785365	38.91	CFAP58	cilia and flagella associated protein 58
101928008	1.92e-05	1.05e-06	0.1382	4.88215	0.67455	37.45	LOC101928008	uncharacterized LOC101928008
6247	1.93e-05	1.06e-06	0.3055	-4.88087	-1.49111	14.24	RS1	retinoschisin 1
28981	1.94e-05	1.06e-06	0.077	4.87987	0.375605	542.63	IFT81	intraflagellar transport 81
7556	1.94e-05	1.06e-06	0.066	4.87974	0.321999	533.34	ZNF10	zinc finger protein 10
4316	1.94e-05	1.07e-06	0.5023	-4.87842	-2.45042	3771.03	MMP7	matrix metallopeptidase 7
7177	1.94e-05	1.07e-06	0.518	-4.87851	-2.52721	442.63	TPSAB1	tryptase alpha/beta 1
162461	1.94e-05	1.07e-06	0.4557	-4.87858	-2.22315	20.62	TMEM92	transmembrane protein 92
8994	1.95e-05	1.07e-06	0.0993	-4.87745	-0.48413	2490.28	LIMD1	LIM domain containing 1
4615	1.95e-05	1.08e-06	0.1136	-4.8771	-0.554213	1649.75	MYD88	MYD88 innate immune signal transduction adaptor
341359	1.95e-05	1.08e-06	0.2486	4.87721	1.21259	65.61	SYT10	synaptotagmin 10
6604	1.97e-05	1.09e-06	0.1539	-4.87532	-0.750119	1262	SMARCD3	SWI/SNF related, matrix associated, actin dependent regulator of chromatin, subfamily d, member 3
6845	1.97e-05	1.09e-06	0.0851	4.87533	0.414876	944.36	VAMP7	vesicle associated membrane protein 7
83881	1.97e-05	1.09e-06	0.5381	-4.87514	-2.62343	15.75	MIXL1	Mix paired-like homeobox
55749	1.97e-05	1.09e-06	0.0743	4.87499	0.362093	2157.08	CCAR1	cell division cycle and apoptosis regulator 1
81027	1.97e-05	1.09e-06	0.1517	-4.87489	-0.739679	134.42	TUBB1	tubulin beta 1 class VI
10625	1.98e-05	1.09e-06	0.0932	4.87414	0.454489	10137.4	IVNS1ABP	influenza virus NS1A binding protein
340706	1.98e-05	1.09e-06	0.1789	-4.87405	-0.872161	333.48	VWA2	von Willebrand factor A domain containing 2
1847	1.98e-05	1.1e-06	0.2394	4.87353	1.16662	640.08	DUSP5	dual specificity phosphatase 5
8792	1.98e-05	1.1e-06	0.3123	-4.87363	-1.52197	188.92	TNFRSF11A	TNF receptor superfamily member 11a
3109	1.99e-05	1.1e-06	0.2681	-4.87219	-1.30624	1717.45	HLA-DMB	major histocompatibility complex, class II, DM beta
7181	1.99e-05	1.1e-06	0.0645	4.87229	0.314464	789.35	NR2C1	nuclear receptor subfamily 2 group C member 1
285753	1.99e-05	1.11e-06	0.0694	4.87171	0.337917	578.5	CEP57L1	centrosomal protein 57 like 1
80315	2e-05	1.11e-06	0.1613	4.87037	0.785686	7786.61	CPEB4	cytoplasmic polyadenylation element binding protein 4
128611	2e-05	1.11e-06	0.4792	-4.87045	-2.33384	482.92	ZNF831	zinc finger protein 831
8539	2.02e-05	1.13e-06	0.0598	4.86826	0.291161	2776.86	API5	apoptosis inhibitor 5
79853	2.03e-05	1.13e-06	0.2222	-4.86784	-1.08151	29.11	TM4SF20	transmembrane 4 L six family member 20
64795	2.03e-05	1.13e-06	0.0872	4.86763	0.42451	3292.58	RMND5A	required for meiotic nuclear division 5 homolog A
7482	2.03e-05	1.13e-06	0.154	-4.86744	-0.74943	903.4	WNT2B	Wnt family member 2B
407031	2.04e-05	1.14e-06	0.2585	-4.86611	-1.25776	19.33	MIR30C1	microRNA 30c-1
50650	2.04e-05	1.14e-06	0.0747	4.86612	0.363619	2865.19	ARHGEF3	Rho guanine nucleotide exchange factor 3
100885777	2.04e-05	1.14e-06	0.1162	4.86623	0.565689	138.57	PCCA-AS1	PCCA antisense RNA 1
406934	2.04e-05	1.14e-06	0.466	-4.86642	-2.26758	44.4	MIR142	microRNA 142
100505967	2.04e-05	1.14e-06	0.2642	4.8659	1.28563	285.08	LINC00645	long intergenic non-protein coding RNA 645
23285	2.04e-05	1.14e-06	0.0997	4.86573	0.485133	256.4	KIAA1107	replaced by ID 284697
4681	2.06e-05	1.15e-06	0.2289	-4.86381	-1.11331	1356.03	NBL1	NBL1, DAN family BMP antagonist
8200	2.06e-05	1.15e-06	0.5755	-4.86344	-2.79878	17.29	GDF5	growth differentiation factor 5
100128653	2.06e-05	1.16e-06	0.2268	4.86305	1.10307	282.54	LOC100128653	uncharacterized LOC100128653
9722	2.09e-05	1.17e-06	0.1536	4.85986	0.74665	836.04	NOS1AP	nitric oxide synthase 1 adaptor protein
107985944	2.09e-05	1.18e-06	0.0946	-4.85971	-0.459665	95.04	LOC107985944	uncharacterized LOC107985944
6599	2.12e-05	1.19e-06	0.0678	4.8575	0.329212	6277.83	SMARCC1	SWI/SNF related, matrix associated, actin dependent regulator of chromatin subfamily c member 1
151613	2.12e-05	1.19e-06	0.0846	4.85728	0.411092	1505.05	TTC14	tetratricopeptide repeat domain 14
170691	2.12e-05	1.19e-06	0.2521	4.85672	1.2245	1008.07	ADAMTS17	ADAM metallopeptidase with thrombospondin type 1 motif 17
23168	2.13e-05	1.2e-06	0.0391	4.85567	0.189848	2115.78	RTF1	RTF1 homolog, Paf1/RNA polymerase II complex component
25943	2.14e-05	1.2e-06	0.0462	4.85513	0.224543	4982.97	DNAAF9	dynein axonemal assembly factor 9
8790	2.14e-05	1.2e-06	0.1074	4.85496	0.521486	305.91	FPGT	fucose-1-phosphate guanylyltransferase
9402	2.14e-05	1.21e-06	0.4515	-4.85435	-2.19186	293.96	GRAP2	GRB2 related adaptor protein 2
3903	2.16e-05	1.22e-06	0.3431	-4.85244	-1.66492	847.18	LAIR1	leukocyte associated immunoglobulin like receptor 1
6723	2.16e-05	1.22e-06	0.134	-4.85227	-0.650114	915.01	SRM	spermidine synthase
54505	2.16e-05	1.22e-06	0.0998	4.8521	0.484467	1534.08	DHX29	DExH-box helicase 29
85021	2.16e-05	1.22e-06	0.0579	4.85178	0.280843	1573.76	REPS1	RALBP1 associated Eps domain containing 1
8336	2.17e-05	1.23e-06	0.4656	-4.85146	-2.25899	137.02	H2AC17	H2A clustered histone 17
1601	2.17e-05	1.23e-06	0.1176	4.85114	0.570345	18197.5	DAB2	DAB adaptor protein 2
65250	2.18e-05	1.23e-06	0.0507	4.8503	0.245769	3754.05	CPLANE1	ciliogenesis and planar polarity effector complex subunit 1
101928578	2.18e-05	1.23e-06	0.1256	4.84997	0.609387	230.91	RAP2C-AS1	RAP2C antisense RNA 1
105751187	2.19e-05	1.24e-06	0.179	-4.84852	-0.867808	291.39	LRP1-AS	LRP1 antisense RNA
101927051	2.2e-05	1.25e-06	0.3313	-4.84809	-1.60641	174.71	PDXP-DT	PDXP divergent transcript
26472	2.2e-05	1.25e-06	0.2171	-4.84759	-1.05242	1390.18	PPP1R14B	protein phosphatase 1 regulatory inhibitor subunit 14B
5348	2.2e-05	1.25e-06	0.224	-4.84728	-1.08586	212.24	FXYD1	FXYD domain containing ion transport regulator 1
4606	2.23e-05	1.27e-06	0.6667	-4.84449	-3.22985	84.29	MYBPC2	myosin binding protein C2
100528016	2.24e-05	1.27e-06	0.0637	4.84376	0.308707	9643.39	TMX2-CTNND1	TMX2-CTNND1 readthrough (NMD candidate)
1234	2.25e-05	1.28e-06	0.4212	-4.84307	-2.03989	253.23	CCR5	C-C motif chemokine receptor 5
916	2.25e-05	1.28e-06	0.4716	-4.84279	-2.28394	353.92	CD3E	CD3 epsilon subunit of T-cell receptor complex
84961	2.25e-05	1.28e-06	0.068	4.84299	0.329125	3162.45	FBXL20	F-box and leucine rich repeat protein 20
10870	2.25e-05	1.28e-06	0.3957	-4.8428	-1.91651	179.28	HCST	hematopoietic cell signal transducer
51141	2.25e-05	1.28e-06	0.0783	4.84257	0.379089	590.36	INSIG2	insulin induced gene 2
5880	2.25e-05	1.28e-06	0.4267	-4.84221	-2.06628	782.33	RAC2	Rac family small GTPase 2
107985563	2.25e-05	1.28e-06	1.08	-4.84221	-5.2294	14.28	LOC107985563	uncharacterized LOC107985563
100861517	2.25e-05	1.29e-06	0.1379	4.8417	0.667662	40.89	OCIAD1-AS1	OCIAD1 antisense RNA 1
107984910	2.26e-05	1.29e-06	0.1735	-4.84115	-0.839834	50.41	LOC107984910
81793	2.26e-05	1.29e-06	0.5674	-4.84059	-2.74656	78.18	TLR10	toll like receptor 10
105373455	2.26e-05	1.3e-06	0.1119	4.84041	0.541526	300.91	LOC105373455
150726	2.27e-05	1.3e-06	0.2835	-4.8398	-1.37227	457.31	FBXO41	F-box protein 41
57758	2.27e-05	1.3e-06	0.2298	-4.83977	-1.11199	149.81	SCUBE2	signal peptide, CUB domain and EGF like domain containing 2
64714	2.27e-05	1.3e-06	0.2784	-4.83957	-1.34716	23.75	PDIA2	protein disulfide isomerase family A member 2
9294	2.27e-05	1.3e-06	0.1791	-4.83963	-0.866752	411.73	S1PR2	sphingosine-1-phosphate receptor 2
170482	2.28e-05	1.31e-06	0.8283	-4.83857	-4.0076	38.39	CLEC4C	C-type lectin domain family 4 member C
114836	2.28e-05	1.31e-06	0.47	-4.83826	-2.27385	146.61	SLAMF6	SLAM family member 6
7286	2.28e-05	1.32e-06	0.1204	4.83747	0.582505	1321.9	TUFT1	tuftelin 1
6372	2.28e-05	1.32e-06	0.6964	-4.83747	-3.36879	167.52	CXCL6	C-X-C motif chemokine ligand 6
29967	2.28e-05	1.32e-06	0.0696	4.83737	0.336638	511.28	LRP12	LDL receptor related protein 12
5737	2.29e-05	1.32e-06	0.2016	4.83651	0.974986	207.98	PTGFR	prostaglandin F receptor
6936	2.29e-05	1.32e-06	0.0896	4.83652	0.433366	1336.82	GCFC2	GC-rich sequence DNA-binding factor 2
4850	2.29e-05	1.32e-06	0.0525	4.83645	0.254084	1324.07	CNOT4	CCR4-NOT transcription complex subunit 4
23316	2.29e-05	1.32e-06	0.5219	-4.83676	-2.52429	59.59	CUX2	cut like homeobox 2
100507612	2.29e-05	1.32e-06	0.7424	-4.83636	-3.59031	33.58	LINC00402	long intergenic non-protein coding RNA 402
256236	2.32e-05	1.34e-06	0.3237	-4.83393	-1.56482	524.99	NAPSB	napsin B aspartic peptidase, pseudogene
100533105	2.32e-05	1.34e-06	0.1129	4.83356	0.54558	536.33	C8orf44-SGK3	C8orf44-SGK3 readthrough
474338	2.32e-05	1.34e-06	0.0975	4.83328	0.471291	91.12	SUMO1P3	SUMO1 pseudogene 3
3007	2.34e-05	1.35e-06	0.3815	-4.83161	-1.84303	456.29	H1-3	H1.3 linker histone, cluster member
57569	2.34e-05	1.35e-06	0.2303	-4.83155	-1.11266	141.04	ARHGAP20	Rho GTPase activating protein 20
27109	2.34e-05	1.36e-06	0.1009	4.83085	0.4872	1564.54	DMAC2L	distal membrane arm assembly component 2 like
375513	2.35e-05	1.36e-06	0.0746	4.83036	0.360429	325.88	GUSBP4	GUSB pseudogene 4
27239	2.35e-05	1.36e-06	0.2044	-4.83025	-0.987131	255.67	GPR162	G protein-coupled receptor 162
1043	2.35e-05	1.37e-06	0.5285	-4.82983	-2.55264	164.62	CD52	CD52 molecule
196441	2.35e-05	1.37e-06	0.0752	4.82953	0.363023	2416.48	ZFC3H1	zinc finger C3H1-type containing
155051	2.36e-05	1.37e-06	0.3658	-4.82899	-1.76659	26.82	CRYGN	crystallin gamma N
148362	2.36e-05	1.37e-06	0.069	4.82874	0.333099	1228.06	BROX	BRO1 domain and CAAX motif containing
5837	2.36e-05	1.37e-06	0.1522	-4.8287	-0.73489	212.85	PYGM	glycogen phosphorylase, muscle associated
81627	2.36e-05	1.38e-06	0.1012	4.82827	0.488641	1011.13	TRMT1L	tRNA methyltransferase 1 like
3001	2.36e-05	1.38e-06	0.4166	-4.82815	-2.0113	134	GZMA	granzyme A
4688	2.37e-05	1.38e-06	0.3378	-4.82743	-1.63085	555.83	NCF2	neutrophil cytosolic factor 2
81618	2.39e-05	1.4e-06	0.1841	-4.82544	-0.888135	8030.09	ITM2C	integral membrane protein 2C
387921	2.39e-05	1.4e-06	0.0685	4.82552	0.33075	1434.89	NHLRC3	NHL repeat containing 3
85349	2.39e-05	1.4e-06	0.2768	-4.82502	-1.33561	62.95	KRT87P	keratin 87, pseudogene
7706	2.39e-05	1.4e-06	0.0928	-4.82502	-0.447918	3181.03	TRIM25	tripartite motif containing 25
107985578	2.41e-05	1.41e-06	0.3782	-4.8233	-1.82396	29.18	NCF4-AS1	NCF4 antisense RNA 1
28688	2.43e-05	1.42e-06	1.0048	-4.82179	-4.84484	6.15	TRAV5	T cell receptor alpha variable 5
5916	2.46e-05	1.44e-06	0.1255	-4.81952	-0.605066	916.44	RARG	retinoic acid receptor gamma
4060	2.46e-05	1.44e-06	0.2851	-4.81948	-1.37409	4766.85	LUM	lumican
9868	2.46e-05	1.44e-06	0.1076	4.81925	0.518527	2824.1	TOMM70	translocase of outer mitochondrial membrane 70
2643	2.46e-05	1.44e-06	0.2086	4.81921	1.00518	889.91	GCH1	GTP cyclohydrolase 1
51744	2.46e-05	1.45e-06	0.4433	-4.81861	-2.13597	97.48	CD244	CD244 molecule
100861540	2.46e-05	1.45e-06	0.251	4.81859	1.20964	183.6	CYP3A7-CYP3A51P	CYP3A7-CYP3A51P readthrough
5288	2.46e-05	1.45e-06	0.1948	4.81861	0.938548	996.75	PIK3C2G	phosphatidylinositol-4-phosphate 3-kinase catalytic subunit type 2 gamma
3009	2.47e-05	1.45e-06	0.4566	-4.81758	-2.1999	167.78	H1-5	H1.5 linker histone, cluster member
5358	2.48e-05	1.46e-06	0.1188	4.81663	0.572096	3664.68	PLS3	plastin 3
256380	2.5e-05	1.47e-06	0.452	-4.81498	-2.17614	316.7	SCML4	Scm polycomb group protein like 4
112267855	2.51e-05	1.48e-06	0.3725	-4.81395	-1.79317	24.09	LOC112267855	uncharacterized LOC112267855
10052	2.51e-05	1.48e-06	0.1633	-4.81354	-0.785826	393.84	GJC1	gap junction protein gamma 1
343099	2.51e-05	1.49e-06	0.0838	4.8132	0.403203	549.48	CCDC18	coiled-coil domain containing 18
51133	2.51e-05	1.49e-06	0.0522	4.813	0.251022	2209.06	KCTD3	potassium channel tetramerization domain containing 3
92249	2.51e-05	1.49e-06	0.1475	4.81316	0.710111	1010.68	LINC01278	long intergenic non-protein coding RNA 1278
4567	2.51e-05	1.49e-06	0.4414	4.81304	2.1244	1497.91	TRNL1	tRNA-Leu
2048	2.53e-05	1.49e-06	0.33	-4.81205	-1.58782	682.62	EPHB2	EPH receptor B2
8411	2.53e-05	1.5e-06	0.1363	4.81146	0.655844	1086.48	EEA1	early endosome antigen 1
8455	2.54e-05	1.5e-06	0.0509	4.81086	0.244993	5722.6	ATRN	attractin
64005	2.54e-05	1.51e-06	0.4214	-4.81057	-2.02696	594.36	MYO1G	myosin IG
121536	2.54e-05	1.51e-06	0.0471	4.81042	0.226536	1455.44	AEBP2	AE binding protein 2
8370	2.54e-05	1.51e-06	0.2163	-4.81	-1.04032	563.08	H4C14	H4 clustered histone 14
285313	2.54e-05	1.51e-06	0.245	-4.81005	-1.17852	141.38	IGSF10	immunoglobulin superfamily member 10
25966	2.54e-05	1.51e-06	0.1373	-4.80983	-0.660586	2088.74	C2CD2	C2 calcium dependent domain containing 2
10231	2.54e-05	1.51e-06	0.1347	4.80965	0.648082	1440.04	RCAN2	regulator of calcineurin 2
91608	2.56e-05	1.52e-06	0.1846	-4.80816	-0.887635	167.09	RASL10B	RAS like family 10 member B
6873	2.58e-05	1.54e-06	0.0591	4.80626	0.284113	1417.03	TAF2	TATA-box binding protein associated factor 2
105374936	2.59e-05	1.54e-06	0.5085	-4.80574	-2.44368	8.31	LOC105374936	uncharacterized LOC105374936
100506736	2.6e-05	1.55e-06	0.4018	-4.80477	-1.93049	392.51	SLFN12L	schlafen family member 12 like
105371345	2.61e-05	1.55e-06	0.1584	-4.80427	-0.761125	71.96	LOC105371345
80055	2.62e-05	1.56e-06	0.0795	4.80321	0.382074	713.64	PGAP1	post-GPI attachment to proteins inositol deacylase 1
283174	2.63e-05	1.57e-06	0.1561	-4.80237	-0.749749	186.02	MIR4697HG	replaced by ID 22997
9720	2.63e-05	1.57e-06	0.3815	4.80232	1.83197	176.05	CCDC144A	coiled-coil domain containing 144A
51397	2.63e-05	1.57e-06	0.0671	4.80153	0.322221	773.42	COMMD10	COMM domain containing 10
3363	2.64e-05	1.58e-06	0.4445	-4.80119	-2.13424	51.11	HTR7	5-hydroxytryptamine receptor 7
147138	2.64e-05	1.58e-06	0.4452	-4.80076	-2.13731	1353.77	TMC8	transmembrane channel like 8
105370297	2.67e-05	1.6e-06	0.1644	-4.79879	-0.788856	103.92	LOC105370297	uncharacterized LOC105370297
105371967	2.69e-05	1.61e-06	0.4485	-4.79724	-2.15161	110.21	LOC105371967	uncharacterized LOC105371967
64499	2.7e-05	1.62e-06	0.5113	-4.79579	-2.45208	486.13	TPSB2	tryptase beta 2
168451	2.71e-05	1.62e-06	0.0759	4.79551	0.363996	556.12	THAP5	THAP domain containing 5
51361	2.71e-05	1.62e-06	0.1083	4.79522	0.519226	1545.66	HOOK1	hook microtubule tethering protein 1
64320	2.72e-05	1.63e-06	0.0857	-4.79434	-0.410645	623.82	RNF25	ring finger protein 25
124944	2.73e-05	1.64e-06	0.1596	-4.7935	-0.764912	410.35	C17orf49	chromosome 17 open reading frame 49
100132891	2.73e-05	1.64e-06	0.3036	-4.79334	-1.45547	287.12	MSC-AS1	MSC antisense RNA 1
106660612	2.73e-05	1.64e-06	0.0753	-4.79307	-0.361115	360.79	LINC00680	long intergenic non-protein coding RNA 680
8030	2.73e-05	1.64e-06	0.0813	4.79294	0.38944	3092.51	CCDC6	coiled-coil domain containing 6
8545	2.73e-05	1.64e-06	0.0467	4.79281	0.224049	1788.56	CGGBP1	CGG triplet repeat binding protein 1
64222	2.74e-05	1.65e-06	0.1197	-4.79215	-0.573643	1121.09	TOR3A	torsin family 3 member A
238	2.74e-05	1.65e-06	0.116	-4.79166	-0.555712	182.09	ALK	ALK receptor tyrosine kinase
92255	2.75e-05	1.66e-06	0.1004	4.7914	0.480915	860.56	LMBRD2	LMBR1 domain containing 2
55106	2.75e-05	1.66e-06	0.154	-4.79121	-0.738005	728.7	SLFN12	schlafen family member 12
23429	2.75e-05	1.66e-06	0.0415	4.79087	0.198727	1028.6	RYBP	RING1 and YY1 binding protein
107987148	2.75e-05	1.66e-06	0.1662	-4.7909	-0.796129	140.63	LOC107987148
6977	2.77e-05	1.67e-06	0.5224	-4.78928	-2.50181	21.39	TRGV4	T cell receptor gamma variable 4
10936	2.77e-05	1.68e-06	0.1179	-4.78902	-0.564452	209.77	GPR75	G protein-coupled receptor 75
8556	2.77e-05	1.68e-06	0.1202	4.78866	0.575616	1087.33	CDC14A	cell division cycle 14A
100507747	2.78e-05	1.69e-06	0.311	-4.78783	-1.48896	199.42	C13orf46	chromosome 13 open reading frame 46
100126793	2.78e-05	1.69e-06	0.0878	-4.78757	-0.420283	407.01	GHRLOS	ghrelin opposite strand/antisense RNA
105377110	2.78e-05	1.69e-06	0.1344	4.78764	0.643362	153.58	CFAP20DC-DT	CFAP20DC divergent transcript
107986401	2.82e-05	1.71e-06	0.2905	-4.78491	-1.39011	21.85	LOC107986401	uncharacterized LOC107986401
105374836	2.82e-05	1.71e-06	0.3632	-4.78469	-1.73793	173.09	LOC105374836	uncharacterized LOC105374836
140873	2.82e-05	1.71e-06	0.213	-4.7845	-1.01902	24.25	C20orf173	chromosome 20 open reading frame 173
55293	2.83e-05	1.72e-06	0.0602	4.78394	0.288188	683.79	UEVLD	UEV and lactate/malate dehyrogenase domains
26277	2.83e-05	1.72e-06	0.0842	-4.78367	-0.40281	1924.64	TINF2	TERF1 interacting nuclear factor 2
4513	2.84e-05	1.73e-06	0.4181	4.78259	1.9995	130681	COX2	cytochrome c oxidase subunit II
100874113	2.84e-05	1.73e-06	0.1158	-4.78247	-0.553933	143.96	YEATS2-AS1	YEATS2 antisense RNA 1
100189065	2.85e-05	1.74e-06	0.8663	-4.78206	-4.14281	6.77	TRH-GTG1-9	tRNA-His (anticodon GTG) 1-9
284306	2.85e-05	1.74e-06	0.1117	-4.78178	-0.534221	167.6	ZNF547	zinc finger protein 547
105373796	2.85e-05	1.74e-06	0.1354	-4.78121	-0.647453	57.69	LOC105373796	uncharacterized LOC105373796
6387	2.85e-05	1.74e-06	0.1356	-4.78119	-0.648465	9640.54	CXCL12	C-X-C motif chemokine ligand 12
4068	2.88e-05	1.76e-06	0.4804	-4.77956	-2.29609	62.67	SH2D1A	SH2 domain containing 1A
1794	2.89e-05	1.77e-06	0.3784	-4.77833	-1.80803	1990.19	DOCK2	dedicator of cytokinesis 2
8351	2.89e-05	1.77e-06	0.2678	-4.77816	-1.27965	565.53	H3C4	H3 clustered histone 4
81552	2.89e-05	1.77e-06	0.1355	-4.77787	-0.647325	3093.07	VOPP1	VOPP1 WW domain binding protein
2802	2.89e-05	1.77e-06	0.0744	-4.77785	-0.355588	6901.25	GOLGA3	golgin A3
106631781	2.92e-05	1.79e-06	0.3287	4.77589	1.5696	6945.51	RNA18SN1	RNA, 18S ribosomal N1
50852	2.93e-05	1.8e-06	0.5625	-4.77522	-2.68609	38.01	TRAT1	T cell receptor associated transmembrane adaptor 1
5157	2.93e-05	1.79e-06	0.2833	-4.77525	-1.35302	56.91	PDGFRL	platelet derived growth factor receptor like
9641	2.93e-05	1.8e-06	0.245	-4.77495	-1.16999	621.34	IKBKE	inhibitor of nuclear factor kappa B kinase subunit epsilon
10360	2.93e-05	1.8e-06	0.2088	-4.77503	-0.997246	328.43	NPM3	nucleophosmin/nucleoplasmin 3
57106	2.93e-05	1.8e-06	0.1706	-4.77472	-0.814354	438.42	NAT14	N-acetyltransferase 14 (putative)
345062	2.93e-05	1.8e-06	0.1124	4.77432	0.536497	321.9	PRSS48	serine protease 48
112616	2.95e-05	1.81e-06	0.1694	-4.77306	-0.808696	871.09	CMTM7	CKLF like MARVEL transmembrane domain containing 7
105376392	2.95e-05	1.81e-06	0.1564	4.77313	0.746658	277.44	LOC105376392	uncharacterized LOC105376392
4913	2.96e-05	1.82e-06	0.1005	-4.77229	-0.479506	365.6	NTHL1	nth like DNA glycosylase 1
442421	2.97e-05	1.83e-06	0.4159	-4.77115	-1.98421	11.98	PTGER4P2-CDK2AP2P2	PTGER4P2-CDK2AP2P2 readthrough, transcribed pseudogene
2167	2.98e-05	1.83e-06	0.6459	-4.7709	-3.08175	320.12	FABP4	fatty acid binding protein 4
406955	2.99e-05	1.84e-06	0.6389	-4.77005	-3.04736	6.3	MIR181B1	microRNA 181b-1
26084	2.99e-05	1.85e-06	0.1363	4.7696	0.649893	437.13	ARHGEF26	Rho guanine nucleotide exchange factor 26
113452	3e-05	1.85e-06	0.2884	-4.76863	-1.37545	678.54	TMEM54	transmembrane protein 54
100132247	3.03e-05	1.87e-06	0.1834	4.76692	0.874276	2270.59	NPIPB5	nuclear pore complex interacting protein family member B5
23149	3.03e-05	1.87e-06	0.4261	-4.76682	-2.03106	255.25	FCHO1	FCH and mu domain containing endocytic adaptor 1
80311	3.04e-05	1.88e-06	0.108	4.76602	0.514884	558.83	KLHL15	kelch like family member 15
203245	3.04e-05	1.88e-06	0.0824	-4.76565	-0.392838	343.98	NAIF1	nuclear apoptosis inducing factor 1
9445	3.04e-05	1.89e-06	0.1288	4.76534	0.613898	31766.6	ITM2B	integral membrane protein 2B
8832	3.05e-05	1.89e-06	0.3825	-4.76501	-1.82276	893.79	CD84	CD84 molecule
729658	3.05e-05	1.89e-06	0.1529	4.76502	0.728655	84.94	PACRG-AS3	PACRG antisense RNA 3
284443	3.05e-05	1.89e-06	0.0956	4.76483	0.455493	668.46	ZNF493	zinc finger protein 493
10194	3.05e-05	1.89e-06	0.0895	4.7647	0.426267	2402.18	TSHZ1	teashirt zinc finger homeobox 1
23167	3.06e-05	1.9e-06	0.0453	4.76378	0.215825	3233.08	EFR3A	EFR3 homolog A
105369767	3.07e-05	1.91e-06	0.4825	-4.76273	-2.2979	40.63	LOC105369767	uncharacterized LOC105369767
34	3.07e-05	1.91e-06	0.2269	4.76255	1.08067	3663.82	ACADM	acyl-CoA dehydrogenase medium chain
105369813	3.08e-05	1.92e-06	0.5949	-4.76183	-2.83273	11.79	LOC105369813	uncharacterized LOC105369813
107986458	3.09e-05	1.93e-06	0.1606	-4.76104	-0.764805	44.29	LOC107986458	uncharacterized LOC107986458
84824	3.11e-05	1.94e-06	0.7427	-4.75951	-3.53467	62.42	FCRLA	Fc receptor like A
151525	3.11e-05	1.94e-06	0.1015	4.75946	0.482885	1055.93	WDSUB1	WD repeat, sterile alpha motif and U-box domain containing 1
10095	3.12e-05	1.95e-06	0.2543	-4.75894	-1.21035	2490.51	ARPC1B	actin related protein 2/3 complex subunit 1B
105378184	3.12e-05	1.95e-06	0.5758	-4.75893	-2.74042	67.62	LOC105378184	uncharacterized LOC105378184
407008	3.12e-05	1.95e-06	0.4923	-4.75894	-2.34288	22.93	MIR223	microRNA 223
1009	3.12e-05	1.95e-06	0.2583	-4.75842	-1.22932	2170.16	CDH11	cadherin 11
101928658	3.13e-05	1.96e-06	0.2344	4.75779	1.11544	209.95	LOC101928658	uncharacterized LOC101928658
122618	3.13e-05	1.96e-06	0.4004	-4.75779	-1.9049	339.84	PLD4	phospholipase D family member 4
54434	3.14e-05	1.97e-06	0.0447	-4.75686	-0.212395	4676.39	SSH1	slingshot protein phosphatase 1
112479	3.14e-05	1.97e-06	0.126	4.7569	0.599355	649.72	ERI2	ERI1 exoribonuclease family member 2
200894	3.15e-05	1.97e-06	0.0597	4.75643	0.284168	359.65	ARL13B	ADP ribosylation factor like GTPase 13B
105377006	3.15e-05	1.98e-06	0.5671	-4.75593	-2.69729	16.06	LINC02084	long intergenic non-protein coding RNA 2084
10966	3.16e-05	1.98e-06	0.124	4.75532	0.589568	1514.9	RAB40B	RAB40B, member RAS oncogene family
105374121	3.16e-05	1.99e-06	0.2204	-4.75493	-1.04812	194.03	LOC105374121	uncharacterized LOC105374121
399818	3.16e-05	1.99e-06	0.0635	4.75478	0.301997	505.06	EEF1AKMT2	EEF1A lysine methyltransferase 2
2208	3.17e-05	1.99e-06	0.6027	-4.75457	-2.86571	46.51	FCER2	Fc epsilon receptor II
79884	3.2e-05	2.01e-06	0.1014	4.75251	0.481834	473.61	MAP9	microtubule associated protein 9
54567	3.21e-05	2.02e-06	0.205	4.7514	0.97409	619.18	DLL4	delta like canonical Notch ligand 4
919	3.21e-05	2.02e-06	0.4159	-4.75111	-1.97621	183.55	CD247	CD247 molecule
2869	3.22e-05	2.03e-06	0.1836	-4.75065	-0.872222	823.66	GRK5	G protein-coupled receptor kinase 5
5892	3.22e-05	2.03e-06	0.0473	-4.75071	-0.224475	1214.51	RAD51D	RAD51 paralog D
8803	3.23e-05	2.03e-06	0.1411	4.74998	0.670205	1341.49	SUCLA2	succinate-CoA ligase ADP-forming subunit beta
1731	3.23e-05	2.04e-06	0.1938	-4.74957	-0.920311	569.56	SEPTIN1	septin 1
785	3.23e-05	2.04e-06	0.2542	4.74939	1.20724	552.06	CACNB4	calcium voltage-gated channel auxiliary subunit beta 4
107984334	3.24e-05	2.04e-06	0.1615	-4.74902	-0.766741	152.13	LOC107984334	uncharacterized LOC107984334
100506035	3.24e-05	2.05e-06	0.2306	-4.74885	-1.09514	59.44	LINC00989	long intergenic non-protein coding RNA 989
103752555	3.24e-05	2.05e-06	0.1829	4.74839	0.868317	22.56	SPATA17-AS1	SPATA17 antisense RNA 1
5291	3.24e-05	2.05e-06	0.1042	4.74823	0.494919	2582.02	PIK3CB	phosphatidylinositol-4,5-bisphosphate 3-kinase catalytic subunit beta
64333	3.24e-05	2.05e-06	0.4019	-4.74822	-1.90815	746.32	ARHGAP9	Rho GTPase activating protein 9
6035	3.24e-05	2.05e-06	0.1799	-4.74803	-0.854088	4530.69	RNASE1	ribonuclease A family member 1, pancreatic
115825	3.26e-05	2.07e-06	0.0715	4.74676	0.339485	3003.46	WDFY2	WD repeat and FYVE domain containing 2
58517	3.27e-05	2.07e-06	0.0815	4.74649	0.386859	2409.47	RBM25	RNA binding motif protein 25
3071	3.27e-05	2.07e-06	0.3699	-4.74625	-1.75574	1682.64	NCKAP1L	NCK associated protein 1 like
253143	3.27e-05	2.07e-06	0.0407	-4.74633	-0.193278	5005.79	PRR14L	proline rich 14 like
56477	3.27e-05	2.08e-06	0.2409	-4.74581	-1.14333	242.62	CCL28	C-C motif chemokine ligand 28
7102	3.27e-05	2.08e-06	0.1592	4.74579	0.755371	1465.21	TSPAN7	tetraspanin 7
106635540	3.27e-05	2.08e-06	0.1965	4.74553	0.932306	248.23	SNORA105B	small nucleolar RNA, H/ACA box 105B
112267984	3.27e-05	2.08e-06	0.2227	4.74564	1.05709	233.64	LOC112267984	uncharacterized LOC112267984
122786	3.28e-05	2.08e-06	0.1847	-4.74501	-0.876367	644.11	FRMD6	FERM domain containing 6
4610	3.29e-05	2.1e-06	0.3352	-4.74387	-1.59019	239.31	MYCL	MYCL proto-oncogene, bHLH transcription factor
8674	3.3e-05	2.1e-06	0.0812	4.74357	0.385388	390.66	VAMP4	vesicle associated membrane protein 4
148046	3.3e-05	2.1e-06	0.0888	-4.7434	-0.421031	272.01	CIRBP-AS1	CIRBP antisense RNA 1
6430	3.31e-05	2.11e-06	0.0609	4.74266	0.288717	6854.35	SRSF5	serine and arginine rich splicing factor 5
10325	3.31e-05	2.11e-06	0.0406	4.7426	0.192488	1037.18	RRAGB	Ras related GTP binding B
79026	3.31e-05	2.11e-06	0.1307	-4.74216	-0.619751	121667	AHNAK	AHNAK nucleoprotein
100506755	3.31e-05	2.11e-06	0.1624	-4.7422	-0.770344	336.41	MIR497HG	mir-497-195 cluster host gene
57822	3.32e-05	2.12e-06	0.2177	-4.74146	-1.03209	50.13	GRHL3	grainyhead like transcription factor 3
79805	3.32e-05	2.12e-06	0.2023	-4.74126	-0.959284	120.18	VASH2	vasohibin 2
100302185	3.32e-05	2.13e-06	0.4505	-4.74112	-2.13574	12.58	MIR1204	microRNA 1204
23262	3.32e-05	2.13e-06	0.0572	4.74081	0.271286	2133	PPIP5K2	diphosphoinositol pentakisphosphate kinase 2
1307	3.33e-05	2.13e-06	0.3225	-4.74053	-1.52886	2946.11	COL16A1	collagen type XVI alpha 1 chain
23469	3.33e-05	2.13e-06	0.0799	4.74032	0.378589	5257.82	PHF3	PHD finger protein 3
102723604	3.33e-05	2.14e-06	0.3271	-4.74017	-1.55031	25.78	LOC102723604	uncharacterized LOC102723604
23283	3.33e-05	2.14e-06	0.0498	-4.74003	-0.236255	1562.34	CSTF2T	cleavage stimulation factor subunit 2 tau variant
107986347	3.33e-05	2.14e-06	0.1351	4.73987	0.640131	643.86	LOC107986347	uncharacterized LOC107986347
6197	3.33e-05	2.14e-06	0.0603	4.73977	0.285768	2907.42	RPS6KA3	ribosomal protein S6 kinase A3
64098	3.34e-05	2.15e-06	0.3237	-4.7392	-1.53395	972.47	PARVG	parvin gamma
51338	3.34e-05	2.15e-06	0.3335	-4.73894	-1.58027	350.72	MS4A4A	membrane spanning 4-domains A4A
10004	3.34e-05	2.15e-06	0.1475	-4.73875	-0.699083	130.34	NAALADL1	N-acetylated alpha-linked acidic dipeptidase like 1
340547	3.38e-05	2.18e-06	0.5981	-4.73603	-2.83276	17.02	VSIG1	V-set and immunoglobulin domain containing 1
11052	3.39e-05	2.18e-06	0.0482	4.73566	0.22812	2426.15	CPSF6	cleavage and polyadenylation specific factor 6
10011	3.39e-05	2.19e-06	0.1023	-4.73548	-0.484607	1228.23	SRA1	steroid receptor RNA activator 1
8883	3.42e-05	2.2e-06	0.0875	4.73385	0.414269	518.5	NAE1	NEDD8 activating enzyme E1 subunit 1
100505845	3.42e-05	2.21e-06	0.4154	-4.73352	-1.9661	9.79	ROPN1L-AS1	ROPN1L antisense RNA 1
3779	3.44e-05	2.22e-06	0.1894	-4.73189	-0.89625	184.65	KCNMB1	potassium calcium-activated channel subfamily M regulatory beta subunit 1
10677	3.44e-05	2.22e-06	0.1096	-4.7321	-0.518855	1323.95	AVIL	advillin
2531	3.44e-05	2.22e-06	0.0578	4.73198	0.27357	1820.81	KDSR	3-ketodihydrosphingosine reductase
341346	3.44e-05	2.23e-06	0.4626	-4.73169	-2.18909	9.52	SMCO2	single-pass membrane protein with coiled-coil domains 2
4015	3.44e-05	2.23e-06	0.127	4.73154	0.601065	322.02	LOX	lysyl oxidase
101928791	3.44e-05	2.23e-06	0.5613	-4.7314	-2.65595	8.74	LINC01147	long intergenic non-protein coding RNA 1147
164312	3.44e-05	2.23e-06	0.2842	-4.73129	-1.34485	1165.25	LRRN4	leucine rich repeat neuronal 4
59343	3.45e-05	2.23e-06	0.0777	4.731	0.367787	1835.89	SENP2	SUMO specific peptidase 2
105378668	3.48e-05	2.26e-06	0.4543	-4.72879	-2.14845	21.28	MYCL-AS1	MYCL antisense RNA 1
105379346	3.5e-05	2.27e-06	0.1694	4.72749	0.80081	60.25	LOC105379346	uncharacterized LOC105379346
107984852	3.52e-05	2.28e-06	0.1996	-4.72652	-0.943466	27.88	LOC107984852	uncharacterized LOC107984852
29940	3.54e-05	2.3e-06	0.1666	-4.72491	-0.787233	1844.36	DSE	dermatan sulfate epimerase
101929998	3.55e-05	2.31e-06	0.2241	4.72457	1.05885	19.07	LOC101929998	uncharacterized LOC101929998
3371	3.55e-05	2.31e-06	0.4382	-4.72449	-2.07012	9458.06	TNC	tenascin C
5654	3.55e-05	2.31e-06	0.1927	4.72461	0.910394	3781.94	HTRA1	HtrA serine peptidase 1
101929950	3.55e-05	2.31e-06	0.0866	4.72421	0.409062	154.66	LOC101929950	puromycin-sensitive aminopeptidase-like protein
112268422	3.56e-05	2.32e-06	0.0967	4.72338	0.45697	163.7	LOC112268422
26262	3.58e-05	2.34e-06	0.1062	-4.72194	-0.501409	1612.85	TSPAN17	tetraspanin 17
105370384	3.58e-05	2.34e-06	0.088	-4.72197	-0.415343	226.4	LOC105370384	uncharacterized LOC105370384
153222	3.6e-05	2.35e-06	0.1016	4.721	0.47978	2174.1	CREBRF	CREB3 regulatory factor
10871	3.6e-05	2.35e-06	0.3325	-4.72109	-1.56954	75.22	CD300C	CD300c molecule
619498	3.6e-05	2.35e-06	0.1882	-4.72076	-0.888449	43.95	SNORD74	small nucleolar RNA, C/D box 74
92270	3.6e-05	2.35e-06	0.1135	4.72086	0.535777	397.33	ATP6AP1L	ATPase H+ transporting accessory protein 1 like (pseudogene)
220382	3.6e-05	2.35e-06	0.1769	-4.72063	-0.835191	77.4	FAM181B	family with sequence similarity 181 member B
10730	3.6e-05	2.35e-06	0.056	4.72051	0.26429	3694.81	YME1L1	YME1 like 1 ATPase
10538	3.6e-05	2.36e-06	0.5214	-4.72002	-2.46118	46.98	BATF	basic leucine zipper ATF-like transcription factor
55803	3.6e-05	2.36e-06	0.146	-4.71981	-0.689009	1331.54	ADAP2	ArfGAP with dual PH domains 2
107986786	3.61e-05	2.37e-06	0.2427	4.71913	1.14513	46.11	LOC107986786
222234	3.64e-05	2.39e-06	0.0607	4.7176	0.286425	449.64	FAM185A	family with sequence similarity 185 member A
283387	3.66e-05	2.4e-06	0.2192	-4.71619	-1.03397	22.04	LOC283387	uncharacterized LOC283387
105372703	3.67e-05	2.41e-06	0.787	-4.71546	-3.71106	8.13	LOC105372703	uncharacterized LOC105372703
25775	3.68e-05	2.41e-06	0.206	-4.71521	-0.971306	38.16	YWHAH-AS1	YWHAH antisense RNA 1
343578	3.69e-05	2.42e-06	0.4508	-4.71462	-2.1253	220.35	ARHGAP40	Rho GTPase activating protein 40
108903150	3.69e-05	2.42e-06	0.0653	-4.71437	-0.308076	931.04	ZNF8-ERVK3-1	ZNF8-ERVK3-1 readthrough
5507	3.72e-05	2.45e-06	0.1529	-4.71258	-0.72047	739.22	PPP1R3C	protein phosphatase 1 regulatory subunit 3C
100188949	3.72e-05	2.45e-06	0.3636	-4.71256	-1.71327	41.54	LINC00426	long intergenic non-protein coding RNA 426
79144	3.73e-05	2.46e-06	0.1206	4.71149	0.568316	4349.35	PPDPF	pancreatic progenitor cell differentiation and proliferation factor
25949	3.74e-05	2.46e-06	0.1083	4.71115	0.510417	635.21	SYF2	SYF2 pre-mRNA splicing factor
7422	3.74e-05	2.47e-06	0.2291	4.71078	1.0793	8096.36	VEGFA	vascular endothelial growth factor A
939	3.74e-05	2.47e-06	0.2433	-4.71064	-1.14622	303.2	CD27	CD27 molecule
81792	3.75e-05	2.47e-06	0.2355	-4.71021	-1.10919	613.64	ADAMTS12	ADAM metallopeptidase with thrombospondin type 1 motif 12
105377712	3.76e-05	2.48e-06	0.1758	-4.70946	-0.827972	208.1	LOC105377712	uncharacterized LOC105377712
100847010	3.77e-05	2.49e-06	0.1588	-4.70896	-0.748005	29.53	MIR5581	microRNA 5581
51237	3.78e-05	2.5e-06	0.6326	-4.70837	-2.97854	535.1	MZB1	marginal zone B and B1 cell specific protein
1634	3.79e-05	2.5e-06	0.1653	-4.70773	-0.778335	10525.7	DCN	decorin
146722	3.8e-05	2.51e-06	0.409	-4.70697	-1.92511	93.78	CD300LF	CD300 molecule like family member f
23376	3.8e-05	2.52e-06	0.0901	4.70675	0.4243	1189.64	UFL1	UFM1 specific ligase 1
80350	3.81e-05	2.52e-06	0.2495	-4.70638	-1.1741	63.12	LPAL2	lipoprotein(a) like 2, pseudogene
6039	3.81e-05	2.53e-06	0.3409	-4.70605	-1.60447	305.34	RNASE6	ribonuclease A family member k6
145389	3.81e-05	2.53e-06	0.0777	4.70596	0.365854	410.89	SLC38A6	solute carrier family 38 member 6
10111	3.82e-05	2.54e-06	0.1113	4.70525	0.523904	2665.95	RAD50	RAD50 double strand break repair protein
84146	3.83e-05	2.54e-06	0.0662	4.70495	0.31137	1663.72	ZNF644	zinc finger protein 644
4602	3.83e-05	2.55e-06	0.6674	-4.70441	-3.13981	24.96	MYB	MYB proto-oncogene, transcription factor
115273	3.84e-05	2.55e-06	0.196	-4.70413	-0.921914	93.95	RAB42	RAB42, member RAS oncogene family
105373167	3.84e-05	2.55e-06	0.3743	-4.70407	-1.7606	11.1	LOC105373167	uncharacterized LOC105373167
100506776	3.84e-05	2.56e-06	0.3957	-4.70349	-1.86107	90.35	TRG-AS1	T cell receptor gamma locus antisense RNA 1
8355	3.85e-05	2.56e-06	0.4841	-4.70295	-2.27674	62.72	H3C8	H3 clustered histone 8
9816	3.86e-05	2.57e-06	0.0868	-4.70219	-0.408346	642.19	URB2	URB2 ribosome biogenesis homolog
105377460	3.87e-05	2.58e-06	0.2122	4.70191	0.99786	11.93	LOC105377460	uncharacterized LOC105377460
107985230	3.88e-05	2.58e-06	0.1432	-4.70137	-0.673218	236.81	LOC107985230
116254	3.9e-05	2.6e-06	0.1376	4.70022	0.646774	2024.48	GINM1	glycosylated integral membrane protein 1
79159	3.9e-05	2.6e-06	0.0702	-4.69993	-0.329988	583.59	NOL12	nucleolar protein 12
963	3.91e-05	2.61e-06	0.3964	-4.69916	-1.86268	980.54	CD53	CD53 molecule
143282	3.92e-05	2.62e-06	0.1218	-4.69851	-0.572234	70.74	FGFBP3	fibroblast growth factor binding protein 3
27306	3.93e-05	2.62e-06	0.2812	-4.69817	-1.32096	68.36	HPGDS	hematopoietic prostaglandin D synthase
25927	3.94e-05	2.64e-06	0.167	-4.69733	-0.784253	385.5	CNRIP1	cannabinoid receptor interacting protein 1
152002	3.95e-05	2.64e-06	0.1122	-4.69685	-0.527203	752.77	XXYLT1	xyloside xylosyltransferase 1
79734	3.95e-05	2.64e-06	0.2466	-4.69688	-1.15832	288.09	KCTD17	potassium channel tetramerization domain containing 17
4605	3.97e-05	2.66e-06	0.5203	-4.69555	-2.44297	71.23	MYBL2	MYB proto-oncogene like 2
6294	3.97e-05	2.66e-06	0.0676	4.69527	0.317446	3661.65	SAFB	scaffold attachment factor B
57664	3.97e-05	2.66e-06	0.2633	-4.69524	-1.23642	1107.88	PLEKHA4	pleckstrin homology domain containing A4
653567	3.98e-05	2.67e-06	0.2976	-4.6945	-1.39719	65.09	TMEM236	transmembrane protein 236
199786	4.01e-05	2.69e-06	0.4379	-4.69289	-2.05509	327.18	NIBAN3	niban apoptosis regulator 3
84622	4.02e-05	2.7e-06	0.0673	-4.69225	-0.315792	1108.13	ZNF594	zinc finger protein 594
10768	4.02e-05	2.7e-06	0.0997	4.69205	0.467682	7392.59	AHCYL1	adenosylhomocysteinase like 1
2205	4.03e-05	2.71e-06	0.4908	-4.69191	-2.30268	259.81	FCER1A	Fc epsilon receptor Ia
9903	4.03e-05	2.71e-06	0.1094	4.69167	0.513268	3142.18	KLHL21	kelch like family member 21
286097	4.03e-05	2.71e-06	0.0864	4.69165	0.405158	658.97	MICU3	mitochondrial calcium uptake family member 3
100423001	4.03e-05	2.71e-06	0.3254	4.69151	1.52665	7.96	MIR3145	microRNA 3145
640	4.03e-05	2.71e-06	0.5948	-4.69129	-2.79059	146.48	BLK	BLK proto-oncogene, Src family tyrosine kinase
30845	4.03e-05	2.72e-06	0.2045	4.69096	0.959143	2860.53	EHD3	EH domain containing 3
107985138	4.03e-05	2.72e-06	0.2089	4.691	0.979815	15.86	LOC107985138	uncharacterized LOC107985138
7155	4.04e-05	2.73e-06	0.0754	4.69053	0.353797	3855.97	TOP2B	DNA topoisomerase II beta
29125	4.04e-05	2.73e-06	0.4735	-4.69017	-2.22057	222.19	C11orf21	chromosome 11 open reading frame 21
1302	4.04e-05	2.73e-06	0.2167	4.68999	1.01612	179.91	COL11A2	collagen type XI alpha 2 chain
83982	4.04e-05	2.73e-06	0.3236	-4.68987	-1.51787	336.46	IFI27L2	interferon alpha inducible protein 27 like 2
107075116	4.05e-05	2.74e-06	0.2894	-4.68933	-1.35723	72.41	MIR3142HG	MIR3142 host gene
654816	4.07e-05	2.75e-06	0.3771	-4.68844	-1.76787	143.09	NCF1B	neutrophil cytosolic factor 1B pseudogene
10914	4.07e-05	2.76e-06	0.0451	4.68827	0.211546	4379.35	PAPOLA	poly(A) polymerase alpha
100532736	4.1e-05	2.78e-06	0.2107	-4.68669	-0.987712	1514.48	MICOS10-NBL1	MICOS10-NBL1 readthrough
4973	4.1e-05	2.78e-06	0.2471	4.68629	1.15776	244	OLR1	oxidized low density lipoprotein receptor 1
5151	4.1e-05	2.78e-06	0.1047	4.68639	0.490822	4522.62	PDE8A	phosphodiesterase 8A
8477	4.11e-05	2.79e-06	0.3247	-4.68593	-1.5216	175.67	GPR65	G protein-coupled receptor 65
57228	4.12e-05	2.8e-06	0.135	-4.68519	-0.632502	434.88	SMAGP	small cell adhesion glycoprotein
3839	4.12e-05	2.8e-06	0.0797	4.68507	0.373414	951.4	KPNA3	karyopherin subunit alpha 3
102060282	4.13e-05	2.81e-06	0.2344	-4.68444	-1.0978	72.28	RASSF1-AS1	RASSF1 antisense RNA 1
9619	4.16e-05	2.83e-06	0.175	-4.68276	-0.819395	2354.03	ABCG1	ATP binding cassette subfamily G member 1
63924	4.17e-05	2.83e-06	1.0518	-4.68253	-4.92503	49.2	CIDEC	cell death inducing DFFA like effector c
646457	4.19e-05	2.85e-06	0.1259	-4.68145	-0.589464	98.34	C19orf67	chromosome 19 open reading frame 67
79072	4.19e-05	2.86e-06	0.1256	4.68084	0.588022	382.21	FASTKD3	FAST kinase domains 3
10397	4.19e-05	2.86e-06	0.2154	4.68088	1.00834	30120.2	NDRG1	N-myc downstream regulated 1
105378911	4.2e-05	2.87e-06	0.3913	-4.68023	-1.83131	15.88	LOC105378911	uncharacterized LOC105378911
1104	4.21e-05	2.87e-06	0.2105	-4.67992	-0.985335	578.19	RCC1	regulator of chromosome condensation 1
107080644	4.21e-05	2.87e-06	0.1659	-4.67974	-0.77636	272.51	CNPY3-GNMT	CNPY3-GNMT readthrough
22	4.21e-05	2.87e-06	0.082	4.67984	0.383577	1086.84	ABCB7	ATP binding cassette subfamily B member 7
28752	4.24e-05	2.9e-06	0.3133	-4.67796	-1.46547	30.29	TRAJ3	T cell receptor alpha joining 3
154	4.26e-05	2.91e-06	0.3268	-4.67694	-1.52829	223.84	ADRB2	adrenoceptor beta 2
692072	4.27e-05	2.92e-06	0.2718	4.67653	1.27094	7.13	SNORD5	small nucleolar RNA, C/D box 5
6675	4.28e-05	2.93e-06	0.101	4.67597	0.472278	1020.72	UAP1	UDP-N-acetylglucosamine pyrophosphorylase 1
85027	4.28e-05	2.93e-06	0.1527	-4.67589	-0.714176	558.44	SMIM3	small integral membrane protein 3
79730	4.32e-05	2.96e-06	0.071	4.67352	0.331614	1248.98	NSUN7	NOP2/Sun RNA methyltransferase family member 7
102723761	4.35e-05	2.98e-06	0.3246	-4.67227	-1.51662	67.25	LINC02773	long intergenic non-protein coding RNA 2773
673	4.35e-05	2.98e-06	0.0467	4.67222	0.21834	3805.93	BRAF	B-Raf proto-oncogene, serine/threonine kinase
107984011	4.35e-05	2.99e-06	0.2084	4.67175	0.973483	790.2	LOC107984011	uncharacterized LOC107984011
84886	4.36e-05	2.99e-06	0.119	-4.67127	-0.556047	2084.05	C1orf198	chromosome 1 open reading frame 198
1146	4.36e-05	2.99e-06	0.1226	-4.67124	-0.572697	280.56	CHRNG	cholinergic receptor nicotinic gamma subunit
107984114	4.36e-05	2.99e-06	0.1516	4.67144	0.708317	63.29	MIR583HG	MIR583 host gene
221037	4.36e-05	3e-06	0.0879	4.67101	0.410579	5192.13	JMJD1C	jumonji domain containing 1C
23086	4.36e-05	3e-06	0.1564	4.67105	0.730604	2171.39	EXPH5	exophilin 5
8483	4.36e-05	3e-06	0.3325	-4.67074	-1.5532	209.23	CILP	cartilage intermediate layer protein
26040	4.36e-05	3e-06	0.0553	-4.67084	-0.258079	10788.2	SETBP1	SET binding protein 1
64926	4.36e-05	3.01e-06	0.3817	-4.67046	-1.78261	630.95	RASAL3	RAS protein activator like 3
389362	4.38e-05	3.02e-06	0.0906	4.66979	0.423157	1653.99	PSMG4	proteasome assembly chaperone 4
54463	4.38e-05	3.02e-06	0.1337	4.66958	0.624199	1417.39	RETREG1	reticulophagy regulator 1
11200	4.38e-05	3.02e-06	0.1881	-4.66941	-0.878397	186.71	CHEK2	checkpoint kinase 2
29984	4.38e-05	3.02e-06	0.1901	-4.66915	-0.887731	377.93	RHOD	ras homolog family member D
105369812	4.39e-05	3.03e-06	0.4723	-4.66857	-2.20488	38.74	LOC105369812	uncharacterized LOC105369812
84870	4.46e-05	3.09e-06	0.3518	-4.66506	-1.641	115.41	RSPO3	R-spondin 3
5962	4.46e-05	3.09e-06	0.1547	4.66507	0.721766	2868.47	RDX	radixin
9412	4.49e-05	3.11e-06	0.1028	4.66368	0.479325	710.26	MED21	mediator complex subunit 21
149837	4.49e-05	3.1e-06	0.193	-4.66377	-0.900107	232.16	LINC00654	long intergenic non-protein coding RNA 654
8507	4.5e-05	3.12e-06	0.2275	-4.66286	-1.06063	1250.36	ENC1	ectodermal-neural cortex 1
80345	4.51e-05	3.12e-06	0.0744	-4.66272	-0.34684	277.52	ZSCAN16	zinc finger and SCAN domain containing 16
107985355	4.52e-05	3.13e-06	0.1981	4.6621	0.923472	21.25	LOC107985355	uncharacterized LOC107985355
406977	4.56e-05	3.16e-06	0.2473	-4.66004	-1.15263	25.99	MIR199A2	microRNA 199a-2
4593	4.56e-05	3.16e-06	0.2725	-4.66005	-1.2698	51.69	MUSK	muscle associated receptor tyrosine kinase
3560	4.56e-05	3.16e-06	0.4719	-4.65987	-2.19889	424.33	IL2RB	interleukin 2 receptor subunit beta
102466889	4.57e-05	3.17e-06	0.6955	-4.65921	-3.24061	12.96	MIR8071-2	microRNA 8071-2
114041	4.58e-05	3.18e-06	0.5099	-4.65877	-2.37531	13.6	B3GALT5-AS1	B3GALT5 antisense RNA 1
8613	4.58e-05	3.18e-06	0.147	4.65857	0.685016	5825.6	PLPP3	phospholipid phosphatase 3
2957	4.58e-05	3.19e-06	0.0567	4.65838	0.264157	1090.27	GTF2A1	general transcription factor IIA subunit 1
100507032	4.58e-05	3.19e-06	0.1233	-4.65816	-0.574285	88.05	TMCC1-DT	TMCC1 divergent transcript
94	4.58e-05	3.19e-06	0.102	-4.65815	-0.474952	1886.25	ACVRL1	activin A receptor like type 1
100689073	4.58e-05	3.19e-06	0.4057	-4.65799	-1.88974	22.53	ARHGAP22-IT1	ARHGAP22 intronic transcript 1
27181	4.62e-05	3.22e-06	0.593	-4.65638	-2.76121	33	SIGLEC8	sialic acid binding Ig like lectin 8
2804	4.64e-05	3.24e-06	0.0934	4.65496	0.434813	11251.5	GOLGB1	golgin B1
100131897	4.64e-05	3.24e-06	0.2555	-4.65469	-1.18927	337.46	INSYN2B	inhibitory synaptic factor family member 2B
6973	4.64e-05	3.24e-06	0.5342	-4.65476	-2.48654	22.05	TRGV1	T cell receptor gamma variable 1 (non-functional)
100500827	4.64e-05	3.24e-06	0.1202	-4.65483	-0.559662	71.12	MIR3614	microRNA 3614
7494	4.64e-05	3.24e-06	0.2132	-4.65492	-0.992466	5157.25	XBP1	X-box binding protein 1
1577	4.65e-05	3.25e-06	0.2611	4.65427	1.21533	2012.91	CYP3A5	cytochrome P450 family 3 subfamily A member 5
4783	4.66e-05	3.26e-06	0.1529	4.65379	0.711425	773.51	NFIL3	nuclear factor, interleukin 3 regulated
2213	4.66e-05	3.26e-06	0.4146	-4.65351	-1.92922	571.19	FCGR2B	Fc gamma receptor IIb
100189032	4.67e-05	3.27e-06	0.7139	-4.65316	-3.3217	7.54	TRL-TAG3-1	tRNA-Leu (anticodon TAG) 3-1
257106	4.71e-05	3.3e-06	0.3535	-4.6511	-1.64437	1366.29	ARHGAP30	Rho GTPase activating protein 30
1200	4.73e-05	3.32e-06	0.1708	4.65025	0.794432	9000.02	TPP1	tripeptidyl peptidase 1
100189347	4.73e-05	3.32e-06	0.4549	-4.65007	-2.11543	10.37	TRD-GTC2-10	tRNA-Asp (anticodon GTC) 2-10
200035	4.74e-05	3.32e-06	0.0994	-4.64983	-0.462271	257.02	NUDT17	nudix hydrolase 17
7398	4.8e-05	3.37e-06	0.0811	4.64676	0.376875	591.12	USP1	ubiquitin specific peptidase 1
284021	4.81e-05	3.38e-06	0.2575	-4.64645	-1.19651	349.81	MILR1	mast cell immunoglobulin like receptor 1
219855	4.81e-05	3.38e-06	0.2653	-4.64627	-1.23244	491.49	SLC37A2	solute carrier family 37 member 2
65061	4.83e-05	3.4e-06	0.3767	-4.64528	-1.75002	38.04	CDK15	cyclin dependent kinase 15
6586	4.84e-05	3.4e-06	0.2071	-4.6449	-0.96182	8485.55	SLIT3	slit guidance ligand 3
7326	4.85e-05	3.41e-06	0.0824	4.64446	0.382532	1383.37	UBE2G1	ubiquitin conjugating enzyme E2 G1
9818	4.86e-05	3.42e-06	0.0684	4.64393	0.317529	1778.59	NUP58	nucleoporin 58
104413891	4.86e-05	3.43e-06	0.113	4.64351	0.524659	88.8	SAPCD1-AS1	SAPCD1 antisense RNA 1
11320	4.89e-05	3.44e-06	0.0795	4.64234	0.368853	4330	MGAT4A	alpha-1,3-mannosyl-glycoprotein 4-beta-N-acetylglucosaminyltransferase A
26147	4.89e-05	3.45e-06	0.1951	-4.64204	-0.9057	747.79	PHF19	PHD finger protein 19
105375243	4.9e-05	3.46e-06	0.2125	4.64156	0.98633	127.99	LOC105375243	uncharacterized LOC105375243
79776	4.92e-05	3.47e-06	0.2385	-4.64064	-1.10698	416.35	ZFHX4	zinc finger homeobox 4
107984040	4.92e-05	3.47e-06	0.1855	4.64071	0.860717	47.74	LOC107984040
105372261	4.94e-05	3.49e-06	0.1237	-4.63977	-0.573812	73.67	LOC105372261	uncharacterized LOC105372261
8294	4.95e-05	3.5e-06	0.3591	-4.63898	-1.66581	124.84	H4C9	H4 clustered histone 9
3426	5.02e-05	3.55e-06	0.1525	4.63619	0.707239	7091.83	CFI	complement factor I
105370763	5.02e-05	3.55e-06	0.1517	4.63618	0.703215	41.49	LOC105370763	uncharacterized LOC105370763
105375061	5.03e-05	3.56e-06	0.1585	-4.63546	-0.734718	190.08	LOC105375061	uncharacterized LOC105375061
202309	5.04e-05	3.57e-06	0.4633	-4.63494	-2.1474	62.62	GAPT	GRB2 binding adaptor protein, transmembrane
54414	5.05e-05	3.58e-06	0.1142	4.63452	0.529141	3373.85	SIAE	sialic acid acetylesterase
107984059	5.05e-05	3.58e-06	0.1077	4.63427	0.499225	90.33	LOC107984059	uncharacterized LOC107984059
356	5.08e-05	3.61e-06	0.4367	-4.63268	-2.02327	42.25	FASLG	Fas ligand
5534	5.08e-05	3.61e-06	0.0758	4.63252	0.350946	1066.37	PPP3R1	protein phosphatase 3 regulatory subunit B, alpha
10618	5.08e-05	3.61e-06	0.1049	4.63252	0.485884	20308	TGOLN2	trans-golgi network protein 2
9881	5.08e-05	3.61e-06	0.2397	-4.6325	-1.1103	2700.03	TRANK1	tetratricopeptide repeat and ankyrin repeat containing 1
30835	5.09e-05	3.62e-06	0.3747	-4.63204	-1.73585	517.5	CD209	CD209 molecule
25895	5.12e-05	3.64e-06	0.1778	4.63088	0.823455	932.61	EEF1AKMT3	EEF1A lysine methyltransferase 3
107985688	5.13e-05	3.65e-06	0.4785	-4.63052	-2.21563	30.13	LOC107985688	uncharacterized LOC107985688
101929727	5.13e-05	3.65e-06	0.2039	4.63034	0.943967	147.99	LOC101929727	uncharacterized LOC101929727
[truncated: 11,608 more rows]
